# Supplementary material for: A Pathovar of Xanthomonas oryzae Infecting Wild Grasses Provides Insight Into the Evolution of Pathogenicity in Rice Agroecosystems
Source: Front Plant Sci. 2019 Apr 30;10:507. doi: 10.3389/fpls.2019.00507 (PMC6503118; doi:10.3389/fpls.2019.00507)
Supplement: Supplementary file 9 [file Table_2.XLSX]

## Sheet: Sheet1
Supplementary Table 2. Genomes used for bioinformatic analyses.
Phylogenetic group	Strain	Country of Origin	Continent	Number of TALEs	Accession
X_oryzae	X11-5A	US	North America	0	CP036251
X_oryzae pv leersiae	BAI23	Burkina faso	Africa	13	CP036256
X_oryzae pv leersiae	BB151-3	Uganda	Africa	13	CP036255
X_oryzae pv leersiae	BB156-2	Uganda	Africa	12	CP036254
X_oryzae pv leersiae	NJ611	Mali	Africa	12	CP036252
X_oryzae pv leersiae	NCPPB4346	China	Asia	12	CP036253
X_oryzae pv oryzae	BAI3	Burkina faso	Africa	9	GCA_003031385.1
X_oryzae pv oryzae	CFBP1947	Cameroon	Africa	9	GCA_001466505.1
X_oryzae pv oryzae	MAI1	Mali	Africa	9	GCA_003031365.1
X_oryzae pv oryzae	MAI106	Mali	Africa	9	GCA_002850135.1
X_oryzae pv oryzae	MAI129	Mali	Africa	9	GCA_002850155.1
X_oryzae pv oryzae	MAI134	Mali	Africa	9	GCA_002850175.1
X_oryzae pv oryzae	MAI145	Mali	Africa	9	GCA_002850095.1
X_oryzae pv oryzae	MAI68	Mali	Africa	9	GCA_002850115.1
X_oryzae pv oryzae	MAI73	Mali	Africa	9	GCA_002850075.1
X_oryzae pv oryzae	MAI95	Mali	Africa	9	GCA_002850195.1
X_oryzae pv oryzae	MAI99	Mali	Africa	9	GCA_002850215.1
X_oryzae pv oryzae	HuN37	China	Asia	18	GCF_003382775.1
X_oryzae pv oryzae	IX-280	India	Asia	18	GCF_003427065.1
X_oryzae pv oryzae	JL25	China	Asia	17	GCF_003382795.1
X_oryzae pv oryzae	JL28	China	Asia	11	GCF_003382815.1
X_oryzae pv oryzae	JL33	China	Asia	16	GCF_003382835.1
X_oryzae pv oryzae	JP01	Japan	Asia	17	GCF_003382855.1
X_oryzae pv oryzae	KACC10331	South Korea	Asia	13	AE013598.1
X_oryzae pv oryzae	MAFF311018	Japan	Asia	17	GCA_000010025.1
X_oryzae pv oryzae	PX079	Phillippines	Asia	16	GCF_003382895.1
X_oryzae pv oryzae	PXO145	Phillippines	Asia	18	GCA_001746615.1
X_oryzae pv oryzae	PXO211	Phillippines	Asia	17	GCA_001746635.1
X_oryzae pv oryzae	PXO236	Phillippines	Asia	16	GCA_001746655.1
X_oryzae pv oryzae	PXO282	Phillippines	Asia	17	CP013676.1
X_oryzae pv oryzae	PXO524	Phillippines	Asia	19	GCA_001746695.1
X_oryzae pv oryzae	PXO563	Phillippines	Asia	18	GCA_001746715.1
X_oryzae pv oryzae	PXO602	Phillippines	Asia	20	GCA_001746735.1
X_oryzae pv oryzae	PXO61	Phillippines	Asia	20	GCF_003351845.1
X_oryzae pv oryzae	PXO71	Phillippines	Asia	19	GCA_001746595.1
X_oryzae pv oryzae	PXO83	Phillippines	Asia	18	GCA_001518895.1
X_oryzae pv oryzae	PXO86	Phillippines	Asia	18	GCA_000948075.1
X_oryzae pv oryzae	PXO99A	Phillippines	Asia	19	GCA_000019585.2
X_oryzae pv oryzae	ScYc-b	China	Asia	14	GCA_003932055.1
X_oryzae pv oryzae	SK2-3	Thailand	Asia	18	GCA_003428965.1
X_oryzae pv oryzae	XF89b	Taiwan	Asia	17	GCA_002023005.1
X_oryzae pv oryzae	XM9	Taiwan	Asia	18	GCA_003522605.1
X_oryzae pv oryzae	YC11	China	Asia	13	GCA_003382935.1
X_oryzae pv oryzicola	CFBP7331	Mali	Africa	22	CP011958.1
X_oryzae pv oryzicola	CFBP7341	Burkina Faso	Africa	22	CP011959.1
X_oryzae pv oryzicola	CFBP7342	Burkina Faso	Africa	24	CP007221.1
X_oryzae pv oryzicola	B8-12	China	Asia	28	CP011955.1
X_oryzae pv oryzicola	BLS256	Phillippines	Asia	28	CP003057.1
X_oryzae pv oryzicola	BLS279	Philippines	Asia	26	CP011956.1
X_oryzae pv oryzicola	BXORI	India	Asia	27	CP011957.1
X_oryzae pv oryzicola	CFBP2286	Malaysia	Asia	28	CP011962.1
X_oryzae pv oryzicola	L8	China	Asia	29	CP011960.1
X_oryzae pv oryzicola	RS105	China	Asia	24	CP011961.1
X_vasicola pv. vasculorum	SAM119	South Africa	Africa	0	GCA_003015715.1
X_phaseoli	695	-	-	Not evaluated	GCF_001564415.1
X_phaseoli	CFBP412	-	-	Not evaluated	GCF_002759095.1
X_phaseoli	CFBP6164	-	-	Not evaluated	GCA_002759115.1
X_phaseoli	CFBP6982	-	-	Not evaluated	GCF_002759155.1
X_translucens	DSM18974	-		Not evaluated	GCF_900094325.1
X_translucens	Xtu4699	-	-	Not evaluated	GCF_001021935.1
X_translucens	ICMP11055	-	-	Not evaluated	GCF_003050685.1
X_albilineans	HVO082	-	-	Not evaluated	GCF_000962915.1
X_albilineans	MTQ032	-	-	Not evaluated	GCF_000963075.1
X_albilineans	GPEPC73	-	-	Not evaluated	GCF_000087965.1
X_campestris	8004	-	-	Not evaluated	GCF_000012105.1
X_campestris	756C	-	-	Not evaluated	GCF_000221965.1
X_campestris	CFBP1606R	-	-	Not evaluated	GCF_000590315.1
X_campestris	CFBP2527R	-	-	Not evaluated	GCF_000590335.1
X_campestris	CFBP5828R	-	-	Not evaluated	GCF_000590355.1
X_citri	UI7	-	-	Not evaluated	GCF_000961155.1
X_citri	MSCT	-	-	Not evaluated	GCF_001719145.1
X_citri	MS14003	-	-	Not evaluated	GCF_002288585.1
X_citri	306	-	-	Not evaluated	GCF_000007165.1
X_citri	Aw12879	-	-	Not evaluated	GCF_000349225.1
X_euvesicatoria	91-118	-	-	Not evaluated	GCF_000192045.1
X_euvesicatoria	F1	-	-	Not evaluated	GCF_000225915.1
X_euvesicatoria	CFBP6369	-	-	Not evaluated	GCF_000730305.1
X_euvesicatoria	85-10	-	-	Not evaluated	GCF_001854165.1
