# Supplementary material for: A Pathovar of Xanthomonas oryzae Infecting Wild Grasses Provides Insight Into the Evolution of Pathogenicity in Rice Agroecosystems
Source: Front Plant Sci. 2019 Apr 30;10:507. doi: 10.3389/fpls.2019.00507 (PMC6503118; doi:10.3389/fpls.2019.00507)
Supplement: Supplementary file 10 [file Table_3.XLSX]

## Sheet: TopTar_and-ortholgos
Supplementary Table 3. Top predicted targets for Xol TAL effectors by strain in L. perrieri, and their orthologues in O. sativa.
Highest TALVEZ Rank in L. perrieri					-	-	Highest TALVEZ Rank in Osativa
BAI23	BB151-3	BB156-2	NCPPB4346	NJ611	Gene in L. perrieri	Ortholog in O. sativa MSU7	Rice_BAI23	Rice_BB151-3	Rice_BB156-2	Rice_NCPPB4346	Rice_NJ611	V6
1	1	1	1	1	gene:LPERR01G34330	LOC_Os01g66490	-	-	-	-	-	no apical meristem protein, putative, expressed
2	2	1	2	1	gene:LPERR01G38620	LOC_Os01g72490	-	-	-	-	-	LRP1, putative, expressed
2	2	1	2	1	gene:LPERR12G04180	LOC_Os12g07590	-	-	-	-	-	Protein-tyrosine phosphatase domain containing protein, expressed
2	2	2	2	2	gene:LPERR04G18060	LOC_Os04g48070	-	-	-	-	-	homeobox and START domains containing protein, putative, expressed
3	3	3	3	3	gene:LPERR05G07880	LOC_Os05g19500	-	-	-	-	-	ATCHX, putative, expressed
3	3	4	3	3	gene:LPERR02G09830	LOC_Os02g17090	-	-	16	-	-	OsSub17 - Putative Subtilisin homologue, expressed
6	1	4	1	4	gene:LPERR05G20090	LOC_Os05g46270	-	-	-	-	-	FEN1A - Putative flap endonuclease protein, expressed
1	5	3	5	3	gene:LPERR03G25520	LOC_Os03g49310	-	-	-	-	-	THION39 - Plant thionin family protein precursor, expressed
4	4	4	4	4	gene:LPERR07G22710	LOC_Os07g47470	-	-	-	-	-	pentatricopeptide, putative, expressed
6	6	6	1	6	gene:LPERR03G32560	LOC_Os03g59480	-	-	-	-	-	expressed protein
5	5	5	5	5	gene:LPERR11G08970	LOC_Os11g19250	159	-	-	-	-	AARP2CN domain containing protein, expressed
4	4	12	4	4	gene:LPERR02G27690	LOC_Os02g52860	-	-	-	-	-	phosphate carrier protein, mitochondrial precursor, putative, expressed
5	5	14	5	5	gene:LPERR02G27700	LOC_Os02g52870	-	-	-	-	-	zinc finger, C3HC4 type domain containing protein, expressed
7	7	7	7	7	gene:LPERR03G16110	LOC_Os03g25370	-	-	-	-	-	peroxidase precursor, putative, expressed
8	8	8	8	8	gene:LPERR05G07820	LOC_Os05g19380	-	109	-	-	-	pentatricopeptide, putative, expressed
10	8	7	8	7	gene:LPERR09G08430	LOC_Os09g27040	-	-	-	-	-	GEX1, putative, expressed
11	9	8	9	8	gene:LPERR08G12810	LOC_Os08g33430	-	-	-	-	-	formin, putative, expressed
9	9	9	9	9	gene:LPERR11G14740	LOC_Os11g37190	7	7	7	7	7	allergen-related, putative, expressed
4	4	6	4	28	gene:LPERR03G34840	LOC_Os03g63040	-	-	-	-	-	expressed protein
10	10	10	10	10	gene:LPERR11G16600	LOC_Os11g41150	-	-	-	-	-	nitrilase-associated protein, putative, expressed
13	10	9	10	9	gene:LPERR06G15140	LOC_Os06g36220	-	98	-	159	-	OsFBX198 - F-box domain containing protein, expressed
7	7	31	7	7	gene:LPERR12G16500	LOC_Os12g43530	-	-	-	-	-	no apical meristem protein, putative, expressed
5	5	5	40	5	gene:LPERR04G12210	LOC_Os04g39270	-	-	-	-	-	indole-3-glycerol phosphate synthase, chloroplast precursor, putative, expressed
7	7	7	34	7	gene:LPERR05G15520	LOC_Os05g38740	-	-	-	-	-	Core histone H2A/H2B/H3/H4 domain containing protein, putative, expressed
17	12	11	12	11	gene:LPERR01G40000	LOC_Os01g74200	-	-	179	192	-	protein kinase domain containing protein, expressed
13	13	13	13	13	gene:LPERR03G16520	LOC_Os03g25840	-	-	-	-	-	amino acid permease family protein, putative, expressed
5	17	13	17	13	gene:LPERR10G09130	LOC_Os10g32750	-	-	-	-	-	zinc finger family protein, putative, expressed
14	14	14	14	14	gene:LPERR08G01000	LOC_Os08g01740	-	-	-	-	-	VHS and GAT domain containing protein, expressed
1	1	1	70	1	gene:LPERR09G13780	LOC_Os09g36800	-	-	-	-	-	3-dehydroquinate synthase, putative, expressed
15	15	15	15	15	gene:LPERR09G16030	LOC_Os09g39474	-	-	-	-	-	expressed protein
16	16	16	16	16	gene:LPERR03G12570	LOC_Os03g18910	131	131	131	-	131	COBRA-like protein 7 precursor, putative, expressed
2	2	2	72	2	gene:LPERR09G13790	LOC_Os09g36820	-	-	-	-	-	MCM10 - Putative minichromosome maintenance MCM protein 10, expressed
3	3	51	3	24	gene:LPERR01G02380	LOC_Os01g04800	-	-	-	-	-	B3 DNA binding domain containing protein, expressed
17	17	17	17	17	gene:LPERR06G17130	LOC_Os06g40370	-	-	-	88	-	CAMK_KIN1/SNF1/Nim1_like.27 - CAMK includes calcium/calmodulin depedent protein kinases, expressed
8	24	15	24	15	gene:LPERR01G29730	LOC_Os01g59200	-	-	-	-	-	DUF617 domain containing protein, expressed
2	2	2	78	2	gene:LPERR06G20710	LOC_Os06g46740	-	-	-	-	-	early nodulin 20 precursor, putative, expressed
18	18	18	18	18	gene:LPERR06G23110	LOC_Os06g50330	45	45	45	45	45	senescence-associated protein, putative, expressed
19	19	19	19	19	gene:LPERR07G06620	LOC_Os07g12610	-	-	-	-	-	OsFBX227 - F-box domain containing protein, expressed
23	23	3	23	23	gene:LPERR11G14060	LOC_Os11g36350	-	-	-	-	-	OsFBDUF50 - F-box and DUF domain containing protein, expressed
20	20	20	20	20	gene:LPERR07G22180	LOC_Os07g46860	-	-	-	-	-	sex determination protein tasselseed-2, putative, expressed
5	5	55	5	34	gene:LPERR02G15440	LOC_Os02g33290	-	-	-	-	-	expressed protein
22	22	36	22	2	gene:LPERR03G21660	LOC_Os03g42110	-	-	-	-	-	semialdehyde dehydrogenase, NAD binding domain containing protein, putative, expressed
8	8	27	8	54	gene:LPERR08G01330	LOC_Os08g02160	109	109	109	-	109	no apical meristem protein, putative, expressed
21	21	21	21	21	gene:LPERR12G14400	LOC_Os12g39400	-	-	-	-	-	ZOS12-09 - C2H2 zinc finger protein, expressed
1	1	90	1	15	gene:LPERR04G09590	LOC_Os04g35080	-	-	-	-	-	protein kinase domain containing protein, expressed
23	23	37	23	3	gene:LPERR01G23710	LOC_Os01g50200	-	-	-	-	-	UDP-glucoronosyl and UDP-glucosyl transferase domain containing protein, expressed
22	22	22	22	22	gene:LPERR07G16730	LOC_Os07g38290	-	-	-	-	-	plastocyanin-like domain containing protein, putative, expressed
10	10	75	10	10	gene:LPERR10G09260	LOC_Os10g32920	-	-	-	-	-	ribosomal protein, putative, expressed
23	23	23	23	23	gene:LPERR12G08600	LOC_Os12g23700	-	-	-	-	-	cyclin-dependent kinase G-2, putative, expressed
24	24	24	24	24	gene:LPERR01G21940	LOC_Os01g47560	-	-	-	-	-	WRKY16, expressed
11	11	76	11	11	gene:LPERR04G21650	LOC_Os04g53490	-	-	-	-	-	OsCHL Chloroplastic lipocalin, expressed
40	13	27	13	27	gene:LPERR06G19430	LOC_Os06g44620	-	-	-	-	-	AMP-binding domain containing protein, expressed
25	31	18	31	18	gene:LPERR01G11120	LOC_Os01g18744	-	-	-	-	-	transferase family protein, putative, expressed
25	25	25	25	25	gene:LPERR02G06620	LOC_Os10g21940	-	-	-	-	-	expressed protein
28	28	28	17	28	gene:LPERR07G17180	LOC_Os07g38970	-	-	-	-	-	succinyl-CoA ligase subunit alpha-2, mitochondrial precursor, putative, expressed
26	26	26	26	26	gene:LPERR02G20310	LOC_Os02g41820	-	-	-	-	-	expressed protein
11	11	25	11	73	gene:LPERR06G05000	LOC_Os06g08520	-	-	-	-	-	transposon protein, putative, unclassified, expressed
10	10	10	91	10	gene:LPERR08G05230	LOC_Os02g04270	-	-	-	-	-	DNA polymerase V, putative, expressed
15	15	2	15	87	gene:LPERR12G16200	LOC_Os12g42830	-	-	-	-	-	expressed protein
27	27	27	27	27	gene:LPERR08G04960	LOC_Os08g08850	-	-	-	-	-	carotenoid synthesis regulator CarF, putative, expressed
3	86	6	35	6	gene:LPERR03G00120	LOC_Os03g01150	-	-	-	-	-	palmitoyl-protein thioesterase 1 precursor, putative, expressed
12	12	88	12	12	gene:LPERR03G31480	LOC_Os03g58090	-	-	183	-	-	expressed protein
12	12	26	12	74	gene:LPERR09G14530	LOC_Os09g37600	-	-	-	-	-	lysM domain-containing GPI-anchored protein precursor, putative, expressed
27	27	27	31	27	gene:LPERR01G28200	LOC_Os01g56680	31	31	31	24	31	photosystem II reaction center W protein, chloroplast precursor, putative, expressed
29	34	21	34	21	gene:LPERR03G22600	LOC_Os03g44010	38	-	-	-	-	nucleolar protein NOP5, putative, expressed
16	39	23	39	23	gene:LPERR02G05880	LOC_Os02g09590	-	-	-	-	-	ribosome, putative, expressed
28	28	28	28	28	gene:LPERR05G01870	LOC_Os01g51640	-	-	-	-	-	expressed protein
13	13	90	13	13	gene:LPERR06G09620	LOC_Os06g17390	-	-	-	-	-	auxin-independent growth promoter protein, putative, expressed
30	30	48	30	5	gene:LPERR02G26700	LOC_Os02g51470	106	106	162	106	16	ATP synthase F1, delta subunit family protein, putative, expressed
47	18	31	18	31	gene:LPERR05G15300	LOC_Os05g38710	-	-	-	-	-	lipin, N-terminal conserved region family protein, expressed
36	2	37	37	37	gene:LPERR02G12430	LOC_Os02g25020	-	-	-	-	-	DNA binding protein, putative, expressed
30	30	30	30	30	gene:LPERR02G00430	LOC_Os02g01560	-	-	-	-	-	40S ribosomal protein S4, putative, expressed
14	14	95	14	14	gene:LPERR02G12970	LOC_Os02g26720	144	75	-	-	-	Inositol 1, 3, 4-trisphosphate 5/6-kinase, putative, expressed
7	7	83	7	47	gene:LPERR05G18890	LOC_Os05g44260	-	-	-	-	-	DUF584 domain containing protein, putative, expressed
33	33	33	21	33	gene:LPERR09G07040	LOC_Os09g24700	-	-	-	-	-	expressed protein
31	31	31	31	31	gene:LPERR04G17070	LOC_Os04g46630	-	-	-	-	179	expansin precursor, putative, expressed
37	37	37	8	37	gene:LPERR01G36560	LOC_Os01g69160	-	-	-	-	-	regulatory protein, putative, expressed
15	15	99	15	15	gene:LPERR03G04260	LOC_Os03g06920	-	-	-	-	-	DRD1, putative, expressed
18	45	26	45	26	gene:LPERR01G07720	LOC_Os01g13460	-	-	-	-	-	helix-loop-helix DNA-binding domain containing protein, expressed
6	6	136	6	6	gene:LPERR07G00930	LOC_Os07g02440	-	-	-	-	-	peroxidase precursor, putative, expressed
44	44	14	44	14	gene:LPERR08G04370	LOC_Os08g07700	-	-	-	93	-	AP2 domain containing protein, expressed
32	32	32	32	32	gene:LPERR09G11350	LOC_Os09g32280	-	-	-	-	-	thaumatin, putative, expressed
35	40	24	40	24	gene:LPERR02G21640	LOC_Os02g44090	-	-	-	-	-	zinc finger protein, putative, expressed
48	48	13	48	8	gene:LPERR07G16150	LOC_Os07g37650	-	-	95	-	46	GTPase-activating protein, putative, expressed
16	16	102	16	16	gene:LPERR12G08040	LOC_Os12g19370	-	-	111	-	-	DNA polymerase I family protein, expressed
53	22	35	22	35	gene:LPERR03G13130	LOC_Os03g19780	-	-	-	-	-	expressed protein
9	7	6	142	6	gene:LPERR01G11360	LOC_Os01g19170	-	-	-	-	-	polygalacturonase, putative, expressed
34	34	34	34	34	gene:LPERR09G08770	LOC_Os09g27610	-	-	-	-	-	expressed protein
37	43	25	43	25	gene:LPERR03G12910	LOC_Os03g19410	-	-	-	-	-	OsPOP7 - Putative Prolyl Oligopeptidase homologue, expressed
35	35	35	35	35	gene:LPERR09G12720	LOC_Os03g47930	-	-	-	-	-	expressed protein
51	51	14	51	9	gene:LPERR09G01890	LOC_Os09g08670	100	100	35	100	14	protein of unknown function DUF1296 domain containing protein, expressed
12	42	42	42	42	gene:LPERR03G19190	LOC_Os03g32220	-	-	-	-	-	ZOS3-11 - C2H2 zinc finger protein, expressed
36	36	36	36	36	gene:LPERR06G09160	LOC_Os06g15760	-	-	-	-	-	eukaryotic aspartyl protease domain containing protein, expressed
16	68	34	32	34	gene:LPERR03G01600	LOC_Os03g02980	-	-	-	-	-	CAMK_CAMK_like_ULKh_APGy.1 - CAMK includes calcium/calmodulin depedent protein kinases, expressed
37	37	37	37	37	gene:LPERR01G13760	LOC_Os01g26020	-	-	-	-	-	expressed protein
38	38	38	38	38	gene:LPERR01G03600	LOC_Os01g06660	-	-	-	-	-	thiamine pyrophosphate enzyme, C-terminal TPP binding domain containing protein, expressed
43	47	28	47	28	gene:LPERR02G05020	LOC_Os02g07960	-	-	-	-	-	STRUBBELIG-RECEPTOR FAMILY 3 precursor, putative, expressed
33	29	51	29	51	gene:LPERR10G09520	LOC_Os10g33370	-	-	-	-	-	3-ketoacyl-CoA synthase precursor, putative, expressed
39	39	39	39	39	gene:LPERR03G15350	LOC_Os03g23020	-	-	-	-	-	expressed protein
140	1	1	53	1	gene:LPERR02G19910	LOC_Os02g40710	-	-	-	-	-	ammonium transporter protein, putative, expressed
54	54	28	54	10	gene:LPERR01G02180	LOC_Os01g04409	-	-	-	-	-	OsWAK1 - OsWAK receptor-like cytoplasmic kinase OsWAK-RLCK, expressed
40	40	40	40	40	gene:LPERR03G12770	LOC_Os03g19250	-	-	-	-	-	AMP-binding enzyme, putative, expressed
19	80	19	3	80	gene:LPERR01G01950	LOC_Os01g04090	-	-	-	-	-	expressed protein
10	10	104	10	69	gene:LPERR05G11060	LOC_Os05g30750	-	-	-	-	-	anthranilate phosphoribosyltransferase, putative, expressed
18	18	132	18	18	gene:LPERR02G24910	LOC_Os02g48880	-	-	-	-	-	chloride transporter, chloride channel family, putative, expressed
1	1	1	-	1	gene:LPERR09G15530	LOC_Os09g38840	-	-	-	-	-	OsWAK90 - OsWAK receptor-like protein kinase, expressed
1	1	1	-	1	gene:LPERR09G15530	LOC_Os09g38850	-	-	-	-	-	OsWAK91 - OsWAK receptor-like protein kinase, expressed
40	40	40	45	40	gene:LPERR08G08040	LOC_Os08g19140	-	-	-	-	-	adenylate kinase family protein, putative, expressed
45	52	29	52	29	gene:LPERR02G25140	LOC_Os02g49332	-	-	-	-	-	CSLE2 - cellulose synthase-like family E, expressed
49	49	49	11	49	gene:LPERR02G30670	LOC_Os02g57090	-	-	-	102	-	anthranilate phosphoribosyltransferase, putative, expressed
3	1	1	-	3	gene:LPERR01G03270	LOC_Os01g06230	-	-	-	-	-	OsSAUR1 - Auxin-responsive SAUR gene family member, expressed
16	16	16	144	16	gene:LPERR04G24080	LOC_Os04g56770	-	-	-	-	-	expressed protein
2	2	2	-	2	gene:LPERR05G04010	LOC_Os05g07220	-	-	-	-	-	kelch repeat-containing protein, putative, expressed
2	2	2	-	2	gene:LPERR09G15520	LOC_Os09g38790	-	-	-	-	-	ZOS9-19 - C2H2 zinc finger protein, expressed
19	19	133	19	19	gene:LPERR03G30120	LOC_Os03g56280	-	-	-	-	-	lactate/malate dehydrogenase, putative, expressed
9	9	100	30	61	gene:LPERR07G22230	LOC_Os07g46970	-	-	-	-	-	sex determination protein tasselseed-2, putative, expressed
3	3	3	-	3	gene:LPERR03G34760	LOC_Os03g62770	5	5	5	-	5	expressed protein
4	2	2	-	4	gene:LPERR06G11440	LOC_Os06g22290	-	-	-	-	-	legume lectins beta domain containing protein, expressed
20	20	134	20	20	gene:LPERR03G30140	LOC_Os11g14220	-	-	-	35	-	tubulin/FtsZ domain containing protein, putative, expressed
43	43	43	43	43	gene:LPERR03G16780	LOC_Os03g26480	-	-	-	-	-	expressed protein
4	4	4	-	4	gene:LPERR10G07880	LOC_Os10g30054	-	-	-	-	-	ENT domain containing protein, expressed
5	5	5	-	5	gene:LPERR07G00230	LOC_Os07g01340	-	-	-	-	-	gibberellin 2-beta-dioxygenase 7, putative, expressed
46	57	30	57	30	gene:LPERR11G13000	LOC_Os11g34450	-	-	-	-	-	14-3-3 protein, putative, expressed
21	21	137	21	21	gene:LPERR03G22750	LOC_Os03g44420	-	-	-	-	-	tubulin/FtsZ domain containing protein, putative, expressed
23	23	23	129	23	gene:LPERR07G12970	LOC_Os07g31850	-	-	-	-	-	zinc finger, C3HC4 type domain containing protein, expressed
13	13	107	13	77	gene:LPERR03G35260	LOC_Os03g63590	-	-	-	-	-	metallo-beta-lactamase, putative, expressed
9	9	64	133	9	gene:LPERR02G22240	LOC_Os02g44930	-	-	-	-	-	HMG1/2, putative, expressed
6	6	6	-	6	gene:LPERR06G05140	LOC_Os06g08580	-	-	-	-	-	transferase family protein, putative, expressed
6	6	6	-	6	gene:LPERR10G14060	LOC_Os10g40730	-	-	-	-	-	expansin precursor, putative, expressed
45	45	45	45	45	gene:LPERR03G24420	LOC_Os03g47730	-	-	-	-	-	homeobox domain containing protein, expressed
7	7	7	-	7	gene:LPERR03G27880	LOC_Os03g52630	-	-	-	-	-	endoglucanase, putative, expressed
7	7	7	-	7	gene:LPERR07G22110	LOC_Os07g46780	-	-	-	-	-	tyrosine-specific transport protein, putative, expressed
15	15	15	168	15	gene:LPERR09G04620	LOC_Os09g17760	-	-	-	-	-	expressed protein
46	46	46	46	46	gene:LPERR06G07010	LOC_Os06g11700	-	-	-	-	-	phosphate-induced protein 1 conserved region domain containing protein, expressed
8	8	8	-	8	gene:LPERR02G14880	LOC_Os02g32420	-	-	-	-	-	protein binding protein, putative, expressed
8	8	8	-	8	gene:LPERR06G07540	LOC_Os06g12310	-	-	-	-	-	aquaporin protein, putative, expressed
8	8	8	-	8	gene:LPERR06G09360	LOC_Os06g16370	-	-	-	-	-	CCT/B-box zinc finger protein, putative, expressed
12	5	5	-	12	gene:LPERR03G10920	LOC_Os03g16824	-	-	-	-	-	spotted leaf 11, putative, expressed
12	12	12	186	12	gene:LPERR06G05220	LOC_Os06g08720	-	-	-	-	-	OsSCP32 - Putative Serine Carboxypeptidase homologue, expressed
47	47	47	47	47	gene:LPERR01G11110	LOC_Os01g18670	-	-	-	-	-	MDR-like ABC transporter, putative, expressed
25	46	5	25	134	gene:LPERR10G10990	LOC_Os10g35520	-	-	-	-	-	hydrolase, alpha/beta fold family domain containing protein, expressed
9	9	9	-	9	gene:LPERR02G24030	LOC_Os02g47780	-	-	-	-	-	hydrolase, alpha/beta fold family domain containing protein, expressed
9	9	9	-	9	gene:LPERR03G28320	LOC_Os03g53310	-	-	-	-	-	emp24/gp25L/p24 family protein, putative, expressed
56	56	56	15	56	gene:LPERR10G02700	LOC_Os10g08580	-	-	-	-	-	FAD binding domain of DNA photolyase domain containing protein, expressed
10	10	10	-	10	gene:LPERR03G27470	LOC_Os03g51960	-	-	-	-	-	expressed protein
10	10	10	-	10	gene:LPERR07G03460	LOC_Os07g06800	-	-	-	-	-	3-oxo-5-alpha-steroid 4-dehydrogenase, putative, expressed
11	11	11	-	11	gene:LPERR09G08420	LOC_Os09g27030	-	-	-	-	-	oryzain gamma chain precursor, putative, expressed
49	49	49	49	49	gene:LPERR02G22110	LOC_Os02g44730	-	-	-	-	-	tetracycline transporter protein, putative, expressed
57	57	57	17	57	gene:LPERR07G23450	LOC_Os07g48550	-	-	-	-	-	no apical meristem protein, putative, expressed
52	63	34	63	34	gene:LPERR03G01310	LOC_Os03g02650	-	-	-	-	-	ligA, putative, expressed
12	12	12	-	12	gene:LPERR01G13130	LOC_Os01g24350	-	-	-	-	-	expressed protein
12	12	12	-	12	gene:LPERR04G19550	LOC_Os04g50970	-	-	-	-	74	seed specific protein Bn15D1B, putative, expressed
34	5	7	34	169	gene:LPERR04G15370	LOC_Os04g44090	-	-	-	-	-	expressed protein
34	5	7	34	169	gene:LPERR04G15370	LOC_Os04g44110	1	1	1	-	1	hydrolase, putative, expressed
34	38	70	38	70	gene:LPERR03G07970	LOC_Os03g12238	-	-	-	-	-	expressed protein
50	50	50	50	50	gene:LPERR05G00450	LOC_Os09g27010	-	-	-	-	-	tyrosine protein kinase domain containing protein, putative, expressed
18	8	8	-	18	gene:LPERR01G37020	LOC_Os01g70140	-	-	-	-	-	ubiquitin-conjugating enzyme E2-22 kDa, putative, expressed
25	25	152	25	25	gene:LPERR04G14210	LOC_Os04g42250	57	57	-	57	57	transferase family protein, putative, expressed
13	13	13	-	13	gene:LPERR08G17020	LOC_Os08g40030	-	-	-	-	-	CUP-SHAPED COTYLEDON3, putative, expressed
13	13	13	-	13	gene:LPERR10G07900	LOC_Os10g30070	-	-	-	-	-	sodium/calcium exchanger protein, putative, expressed
13	13	13	-	13	gene:LPERR12G08150	LOC_Os12g17600	-	-	-	-	-	ribulose bisphosphate carboxylase small chain, chloroplast precursor, putative, expressed
59	59	59	19	59	gene:LPERR03G22860	LOC_Os03g44580	-	-	-	-	-	DNA binding protein, putative, expressed
51	51	51	51	51	gene:LPERR06G23250	LOC_Os06g50860	-	-	-	-	-	hydrolase, acting on carbon-nitrogen, putative, expressed
51	51	51	51	51	gene:LPERR06G23250	LOC_Os06g50870	192	192	192	192	192	DNL zinc finger domain containing protein, putative, expressed
14	14	14	-	14	gene:LPERR04G23490	LOC_Os04g56080	-	-	-	-	-	S-locus-like receptor protein kinase, putative, expressed
14	14	14	-	14	gene:LPERR07G00150	LOC_Os07g01240	-	-	-	-	-	expressed protein
18	18	18	184	18	gene:LPERR12G10490	LOC_Os12g31000	-	-	-	-	-	pumilio-family RNA binding repeat domain containing protein, expressed
22	37	139	37	22	gene:LPERR01G25840	LOC_Os01g53600	-	-	-	197	-	farnesyltransferase subunit beta, putative, expressed
168	38	37	8	8	gene:LPERR07G19350	LOC_Os07g42590	-	-	-	-	-	OsFBX258 - F-box domain containing protein, expressed
52	52	52	52	52	gene:LPERR06G17140	LOC_Os06g40440	-	-	-	-	-	expressed protein
16	16	16	-	16	gene:LPERR10G11100	LOC_Os10g35690	-	-	-	-	-	ribosomal protein S18 containing protein, expressed
23	9	9	-	23	gene:LPERR11G04140	LOC_Os11g07500	-	-	-	-	-	DSHCT domain containing protein, expressed
27	27	67	27	117	gene:LPERR01G26300	LOC_Os01g54350	-	-	-	-	-	protein kinase domain containing protein, expressed
58	67	37	67	37	gene:LPERR05G15280	LOC_Os05g38680	-	-	-	-	-	plant-specific domain TIGR01589 family protein, expressed
17	17	17	-	17	gene:LPERR04G05450	LOC_Os04g28010	-	-	-	-	-	expressed protein
54	54	54	54	54	gene:LPERR03G04120	LOC_Os03g06630	-	-	-	-	-	heat stress transcription factor, putative, expressed
28	28	44	28	142	gene:LPERR06G15250	LOC_Os06g36480	-	-	-	-	-	no apical meristem protein, putative, expressed
18	18	18	-	18	gene:LPERR04G16740	LOC_Os04g46220	-	-	-	-	-	ethylene-responsive transcription factor, putative, expressed
56	14	14	132	56	gene:LPERR06G06180	LOC_Os06g10520	-	-	-	-	-	pantothenate kinase, putative, expressed
29	29	160	29	29	gene:LPERR03G14380	LOC_Os03g21790	-	-	-	-	-	cupin domain containing protein, expressed
65	33	61	56	61	gene:LPERR05G18300	LOC_Os05g43510	-	-	-	-	-	decarboxylase, putative, expressed
33	33	35	33	144	gene:LPERR07G23240	LOC_Os07g48200	-	-	-	-	-	B3 DNA binding domain containing protein, putative, expressed
20	20	20	-	20	gene:LPERR02G31820	LOC_Os02g58480	-	-	-	-	-	sucrose synthase, putative, expressed
20	20	20	-	20	gene:LPERR07G02840	LOC_Os07g05740	-	-	-	-	-	receptor-like protein kinase 2 precursor, putative, expressed
56	56	56	56	56	gene:LPERR11G01060	LOC_Os11g02640	-	-	-	-	-	expressed protein
21	21	21	-	21	gene:LPERR02G22120	LOC_Os02g44740	-	-	-	-	-	expressed protein
21	21	21	-	21	gene:LPERR02G31810	LOC_Os02g58470	-	-	-	-	-	expressed protein
57	57	57	57	57	gene:LPERR11G01070	LOC_Os11g02660	-	-	-	-	-	hydrolase, alpha/beta fold family domain containing protein, expressed
57	57	57	57	57	gene:LPERR11G01070	LOC_Os12g02589	-	-	-	-	-	hydrolase, alpha/beta fold family protein, putative, expressed
62	73	39	73	39	gene:LPERR03G05030	LOC_Os03g08000	-	-	-	-	-	expressed protein
22	22	22	-	22	gene:LPERR06G22060	LOC_Os06g48860	-	-	-	-	-	OsSAUR28 - Auxin-responsive SAUR gene family member, expressed
22	22	22	-	22	gene:LPERR08G00350	LOC_Os08g01310	-	-	-	-	-	phospholipase C, putative, expressed
75	91	46	32	46	gene:LPERR01G26310	LOC_Os01g54370	-	-	-	-	-	dihydropyrimidinase, putative, expressed
58	58	58	58	58	gene:LPERR06G15740	LOC_Os06g37600	-	-	-	-	-	expressed protein
29	29	-	29	4	gene:LPERR06G06280	LOC_Os06g10650	-	-	-	-	-	tyrosine phosphatase family protein, putative, expressed
31	31	167	31	31	gene:LPERR07G03490	LOC_Os07g06830	-	-	-	-	-	gibberellin receptor GID1L2, putative, expressed
23	23	23	-	23	gene:LPERR07G02230	LOC_Os07g04530	-	-	-	-	-	GYF domain containing protein, putative, expressed
24	24	24	-	24	gene:LPERR01G28630	LOC_Os01g57260	-	-	-	-	-	vacuolar protein sorting-associated protein 28 homolog 2, putative, expressed
64	64	91	64	13	gene:LPERR02G03250	LOC_Os02g05330	-	-	-	-	-	DEAD-box ATP-dependent RNA helicase, putative, expressed
72	72	8	72	72	gene:LPERR06G03940	LOC_Os06g06960	-	-	-	-	-	S-locus-like receptor protein kinase, putative, expressed
6	42	42	-	6	gene:LPERR08G00380	LOC_Os08g01330	-	-	-	-	-	no apical meristem protein, putative, expressed
182	30	16	67	2	gene:LPERR03G02710	LOC_Os03g04490	-	-	-	-	-	cyclin-dependent kinase inhibitor, putative, expressed
42	42	42	129	42	gene:LPERR06G01950	LOC_Os06g04390	-	-	-	-	-	expressed protein
9	40	40	-	9	gene:LPERR08G01820	LOC_Os08g03320	-	56	56	-	-	OsFBDUF41 - F-box and DUF domain containing protein, expressed
25	25	25	-	25	gene:LPERR04G09040	LOC_Os04g34100	-	-	-	-	-	expressed protein
25	25	25	-	25	gene:LPERR05G21060	LOC_Os05g48360	-	-	-	-	-	membrane attack complex component/perforin/complement C9, putative, expressed
34	35	79	74	79	gene:LPERR06G10390	LOC_Os06g19620	-	-	-	-	-	SFT2, putative, expressed
16	16	159	16	95	gene:LPERR11G03300	LOC_Os11g06100	-	-	-	-	-	carrier, putative, expressed
16	16	159	16	95	gene:LPERR11G03300	LOC_Os11g06110	-	-	-	-	-	carrier, putative, expressed
26	26	26	-	26	gene:LPERR01G03590	LOC_Os01g06640	198	198	198	-	198	basic helix-loop-helix, putative, expressed
26	26	26	-	26	gene:LPERR04G00640	LOC_Os04g03796	-	-	-	-	-	OsSub37 - Putative Subtilisin homologue, expressed
37	37	8	37	185	gene:LPERR12G03610	LOC_Os12g06610	-	-	-	-	-	nucleolar complex protein 2, putative, expressed
61	61	61	61	61	gene:LPERR12G12340	LOC_Os01g45380	-	-	-	-	-	protein kinase domain containing protein, expressed
49	23	113	8	113	gene:LPERR12G07970	LOC_Os12g19290	-	-	-	-	-	AGC_AGC_other_NDRh_TRCd.4 - ACG kinases include homologs to PKA, PKG and PKC, expressed
27	27	27	-	27	gene:LPERR02G09510	LOC_Os02g16000	-	-	-	-	-	E1-BTB1 - Bric-a-Brac, Tramtrack, and Broad Complex domain with E1 subfamily conserved sequence, expressed
27	27	27	-	27	gene:LPERR04G02810	LOC_Os04g13040	-	-	-	-	-	OsFBX124 - F-box domain containing protein, expressed
33	33	176	33	33	gene:LPERR08G00630	LOC_Os08g01510	-	-	-	-	-	cytochrome P450, putative, expressed
19	19	139	19	114	gene:LPERR03G13680	LOC_Os03g20650	-	-	-	-	-	bZIP transcription factor domain containing protein, expressed
56	56	131	56	11	gene:LPERR11G02790	LOC_Os12g05440	-	-	-	-	-	cytochrome P450, putative, expressed
35	35	-	35	6	gene:LPERR12G08300	LOC_Os12g21798	-	-	-	-	-	40S ribosomal protein S3a, putative, expressed
28	28	28	-	28	gene:LPERR03G09070	LOC_Os03g13860	-	-	-	-	-	ras-related protein, putative, expressed
63	63	63	63	63	gene:LPERR03G07020	LOC_Os03g10940	188	-	-	-	-	casein kinase II subunit alpha-2, putative, expressed
113	36	65	36	65	gene:LPERR06G23130	LOC_Os06g50360	-	-	-	-	-	pseudouridine synthase family protein, putative, expressed
29	29	29	-	29	gene:LPERR01G18350	LOC_Os01g41180	-	-	-	-	-	THION19 - Plant thionin family protein precursor, putative, expressed
29	29	29	-	29	gene:LPERR11G07110	LOC_Os11g13850	-	-	-	-	-	rieske domain containing protein, expressed
92	34	92	7	92	gene:LPERR04G05780	LOC_Os04g28250	-	-	111	-	111	cysteine proteinase inhibitor precursor, putative, expressed
66	84	42	84	42	gene:LPERR06G01540	LOC_Os06g03860	-	-	-	-	-	uncharacterized membrane protein, putative, expressed
23	98	50	98	50	gene:LPERR05G03970	LOC_Os05g07090	-	-	-	-	-	acyl-coenzyme A dehydrogenase, mitochondrial precursor, putative, expressed
30	30	30	-	30	gene:LPERR02G24250	LOC_Os02g48080	-	-	-	-	-	cysteine-rich receptor-like protein kinase 7 precursor, putative, expressed
64	64	64	64	64	gene:LPERR07G00190	LOC_Os07g01260	-	-	-	-	-	la domain containing protein, expressed
30	30	30	-	30	gene:LPERR10G03990	LOC_Os10g14920	-	-	-	-	-	integral membrane protein DUF6 containing protein, expressed
14	14	-	14	79	gene:LPERR09G06730	LOC_Os09g24240	-	-	-	-	-	pentatricopeptide, putative, expressed
83	83	36	83	36	gene:LPERR12G13130	LOC_Os12g37650	-	-	-	-	-	DUF538 domain containing protein, putative, expressed
31	31	31	-	31	gene:LPERR02G08560	LOC_Os02g14059	-	-	-	-	-	ribosomal protein L5, putative, expressed
74	74	74	28	74	gene:LPERR09G11630	LOC_Os09g32540	130	130	130	69	130	expressed protein
65	65	65	65	65	gene:LPERR02G29860	LOC_Os02g55910	-	-	-	-	-	monogalactosyldiacylglycerol synthase, putative, expressed
17	17	175	17	100	gene:LPERR07G23900	LOC_Os07g49040	-	-	-	-	-	protein phosphotase protein, putative, expressed
41	41	11	41	193	gene:LPERR04G08420	LOC_Os04g33400	-	-	-	-	-	OsFBLD2 - F-box, LRR and FBD domain containing protein, expressed
32	32	32	-	32	gene:LPERR05G18390	LOC_Os05g43540	-	-	-	-	-	transmembrane protein 56, putative, expressed
64	133	64	4	64	gene:LPERR07G04310	LOC_Os07g07990	-	-	-	-	-	uncharacterized protein At4g06744 precursor, putative, expressed
66	66	66	66	66	gene:LPERR07G14290	LOC_Os07g34170	-	-	-	-	-	alpha/beta hydrolase fold, putative, expressed
4	174	4	147	4	gene:LPERR02G23340	LOC_Os02g46650	-	-	-	-	-	ubiquitin carboxyl-terminal hydrolase domain containing protein, expressed
4	75	-	50	4	gene:LPERR10G13140	LOC_Os10g39450	-	-	-	-	-	RING-H2 finger protein, putative, expressed
18	18	176	18	104	gene:LPERR03G30910	LOC_Os03g57220	-	-	-	-	-	hydroxyacid oxidase 1, putative, expressed
67	67	67	67	67	gene:LPERR01G34050	LOC_Os01g66050	-	-	-	-	-	wound-responsive family protein, putative, expressed
35	35	195	35	35	gene:LPERR12G14360	LOC_Os12g39360	-	-	-	-	-	aspartic proteinase nepenthesin precursor, putative, expressed
34	34	34	-	34	gene:LPERR01G16010	LOC_Os01g52230	-	-	-	-	-	phosphoethanolamine/phosphocholine phosphatase, putative, expressed
34	34	34	-	34	gene:LPERR07G21590	LOC_Os07g46240	-	-	-	-	-	choline transporter-related, putative, expressed
10	59	59	-	10	gene:LPERR02G30480	LOC_Os02g56910	-	-	-	-	-	lecithine cholesterol acyltransferase, putative, expressed
25	140	17	140	17	gene:LPERR07G09550	LOC_Os07g22640	-	-	-	-	-	lipid binding protein, putative, expressed
35	35	35	-	35	gene:LPERR01G31200	LOC_Os01g61760	58	58	58	-	58	myosin heavy chain-related, putative, expressed
68	68	68	68	68	gene:LPERR04G00650	LOC_Os04g03810	-	-	-	-	-	OsSub38 - Putative Subtilisin homologue, expressed
35	35	35	-	35	gene:LPERR06G18390	LOC_Os06g43120	-	-	-	-	-	zinc finger C-x8-C-x5-C-x3-H type family protein, expressed
43	43	12	43	-	gene:LPERR10G01810	LOC_Os10g05690	-	-	-	-	-	transmembrane amino acid transporter protein, putative, expressed
45	45	-	45	7	gene:LPERR02G16270	LOC_Os07g23900	-	134	134	-	160	OsFBX234 - F-box domain containing protein, expressed
80	3	80	99	80	gene:LPERR06G12750	LOC_Os06g23420	-	-	-	-	-	exostosin family domain containing protein, expressed
74	90	45	90	45	gene:LPERR01G36050	LOC_Os01g68580	-	-	124	-	-	LTPL38 - Protease inhibitor/seed storage/LTP family protein precursor, expressed
36	36	36	-	36	gene:LPERR02G03620	LOC_Os02g05890	-	-	-	-	-	EMB1303, putative, expressed
57	15	15	-	57	gene:LPERR11G15160	LOC_Os11g38170	-	-	-	-	-	notchless protein, putative, expressed
69	69	69	69	69	gene:LPERR01G34040	LOC_Os01g66030	-	-	-	-	-	OsMADS2 - MADS-box family gene with MIKCc type-box, expressed
79	79	79	30	79	gene:LPERR05G04140	LOC_Os05g07632	-	-	-	-	-	haloacid dehalogenase-like hydrolase family protein, putative, expressed
11	62	62	-	11	gene:LPERR08G00800	LOC_Os08g01620	-	-	-	-	-	shwachman-Bodian-Diamond syndrome protein, putative, expressed
37	37	199	37	37	gene:LPERR02G24740	LOC_Os02g48670	-	-	-	17	-	slowmo homolog, putative, expressed
109	78	41	78	41	gene:LPERR05G10210	LOC_Os05g28190	-	-	-	-	-	ranBP1 domain containing protein, expressed
37	37	37	-	37	gene:LPERR02G00790	LOC_Os02g02170	-	-	-	-	-	transporter, major facilitator family, putative, expressed
152	4	95	4	95	gene:LPERR02G01920	LOC_Os02g03460	19	89	-	22	-	phosphatidate cytidylyltransferase, putative, expressed
70	70	70	70	70	gene:LPERR07G02440	LOC_Os07g02760	-	-	-	-	-	OsFBD13 - F-box and FBD domain containing protein, expressed
70	70	70	70	70	gene:LPERR07G02440	LOC_Os07g04980	-	-	-	-	-	expressed protein
38	38	38	-	38	gene:LPERR12G04030	LOC_Os12g07290	83	-	-	-	-	alpha-1,4-fucosyltransferase, putative, expressed
46	191	4	106	8	gene:LPERR06G07370	LOC_Os06g12090	-	-	-	-	-	miro, putative, expressed
26	26	155	122	26	gene:LPERR10G15250	LOC_Os10g42320	-	-	-	-	-	nonsense-mediated mRNA decay protein 3, putative, expressed
71	71	71	71	71	gene:LPERR11G08070	LOC_Os11g17600	89	-	-	-	-	roothairless 1, putative, expressed
39	39	39	-	39	gene:LPERR03G19510	LOC_Os03g35600	-	-	-	-	49	serine/threonine-protein kinase receptor precursor, putative, expressed
102	102	32	102	18	gene:LPERR07G23010	LOC_Os07g47790	-	-	-	-	-	AP2 domain containing protein, expressed
40	40	-	40	40	gene:LPERR01G23530	LOC_Os01g49930	-	-	-	-	-	expressed protein
40	40	40	-	40	gene:LPERR12G15950	LOC_Os12g42220	29	90	29	-	90	expressed protein
39	39	-	44	39	gene:LPERR07G20550	LOC_Os07g44310	-	-	-	-	-	heat shock protein DnaJ, putative, expressed
41	41	-	41	41	gene:LPERR01G22590	LOC_Os01g48540	-	-	-	-	-	glyoxal oxidase-related, putative, expressed
41	41	41	-	41	gene:LPERR04G11630	LOC_Os04g38570	-	-	-	-	-	multidrug resistance protein, putative, expressed
41	41	41	-	41	gene:LPERR05G16260	LOC_Os05g40220	-	-	169	-	-	transposon protein, putative, unclassified, expressed
41	41	41	-	41	gene:LPERR08G19470	LOC_Os08g43500	-	-	-	-	-	armadillo/beta-catenin repeat family protein, putative, expressed
28	28	157	123	28	gene:LPERR10G15260	LOC_Os10g42390	-	57	-	81	-	zinc finger, C3HC4 type domain containing protein, expressed
73	73	73	73	73	gene:LPERR04G15900	LOC_Os04g44830	-	-	-	-	-	thioredoxin, putative, expressed
82	95	47	95	47	gene:LPERR01G27600	LOC_Os01g56030	7	-	4	-	4	EF hand family protein, putative, expressed
44	-	41	41	41	gene:LPERR05G01280	LOC_Os05g02820	67	-	63	90	63	protein transport protein-related, putative, expressed
3	3	3	-	158	gene:LPERR12G16560	LOC_Os12g43620	-	-	-	-	-	helix-loop-helix DNA-binding domain containing protein, expressed
42	42	42	-	42	gene:LPERR07G00430	LOC_Os07g01730	156	-	-	-	-	WD-40 repeat family protein, putative, expressed
48	48	48	177	48	gene:LPERR03G05300	LOC_Os03g08360	37	37	-	37	174	3-ketoacyl-CoA synthase 10, putative, expressed
40	40	58	40	191	gene:LPERR08G03640	LOC_Os08g06420	151	54	94	54	94	abhydrolase domain-containing protein FAM108C1, putative, expressed
74	74	74	74	74	gene:LPERR03G22460	LOC_Os03g43840	-	68	40	68	-	LSD1 zinc finger domain containing protein, expressed
20	20	189	20	122	gene:LPERR04G15090	LOC_Os04g43390	-	-	-	-	-	Os4bglu16 - monolignol beta-glucoside homologue, expressed
154	7	4	7	-	gene:LPERR07G19920	LOC_Os07g43330	-	-	-	-	-	heat shock protein DnaJ, putative, expressed
43	43	43	-	43	gene:LPERR08G03250	LOC_Os08g05790	-	-	-	-	-	caffeoyl-CoA O-methyltransferase, putative, expressed
43	43	43	-	43	gene:LPERR09G02500	LOC_Os09g10740	5	127	127	-	-	mitochondrial import inner membrane translocase subunit Tim17, putative, expressed
129	42	80	42	80	gene:LPERR05G11500	LOC_Os05g31470	-	-	-	-	-	expressed protein
75	75	75	75	75	gene:LPERR06G17550	LOC_Os06g41070	-	-	-	-	-	cytochrome P450, putative, expressed
44	44	-	44	44	gene:LPERR01G30550	LOC_Os01g60700	-	-	-	-	-	serine/threonine-protein kinase NAK, putative, expressed
44	44	44	-	44	gene:LPERR04G06800	LOC_Os04g31030	-	-	-	-	-	nitrate-induced NOI protein, expressed
44	44	44	-	44	gene:LPERR06G13630	LOC_Os06g30930	-	-	-	-	-	expressed protein
84	97	49	97	49	gene:LPERR11G08810	LOC_Os11g19700	-	-	-	-	-	cycloeucalenol cycloisomerase, putative, expressed
19	19	19	140	183	gene:LPERR01G08470	LOC_Os01g14030	-	-	-	-	-	DUF260 domain containing protein, putative, expressed
45	45	45	-	45	gene:LPERR01G27360	LOC_Os01g55730	-	-	-	-	-	AGAP003732-PA, putative, expressed
76	76	76	76	76	gene:LPERR06G19380	LOC_Os06g44460	-	-	-	-	-	D-3-phosphoglycerate dehydrogenase, chloroplast precursor, putative, expressed
45	45	-	45	45	gene:LPERR12G11990	LOC_Os12g35320	-	-	-	-	-	RING finger and CHY zinc finger domain-containing protein 1, putative, expressed
45	-	46	45	46	gene:LPERR03G28140	LOC_Os03g53020	-	-	-	-	-	helix-loop-helix DNA-binding domain containing protein, expressed
108	25	25	-	25	gene:LPERR03G06760	LOC_Os03g10520	-	-	-	-	-	radical SAM enzyme, putative, expressed
81	99	52	99	52	gene:LPERR10G05930	LOC_Os10g25130	-	-	-	-	-	aminotransferase, classes I and II, domain containing protein, expressed
53	53	112	53	112	gene:LPERR10G11950	LOC_Os10g36924	-	-	-	-	-	aquaporin protein, putative, expressed
46	46	-	46	46	gene:LPERR02G31980	LOC_Os02g58730	-	-	-	-	-	ras-related protein, putative, expressed
46	46	46	-	46	gene:LPERR04G04200	LOC_Os04g21610	-	-	-	-	-	expressed protein
46	46	46	-	46	gene:LPERR08G05870	LOC_Os08g12740	-	-	-	-	-	disease resistance protein RGA3, putative, expressed
77	77	77	77	77	gene:LPERR02G31220	LOC_Os02g57690	-	-	-	-	-	kelch repeat protein, putative, expressed
12	58	58	-	58	gene:LPERR08G18850	LOC_Os08g42780	-	-	-	-	-	expressed protein
58	58	58	155	58	gene:LPERR04G15850	LOC_Os04g44780	-	-	-	-	-	beta-expansin precursor, putative, expressed
47	47	47	-	47	gene:LPERR01G37210	LOC_Os01g70390	-	-	-	-	-	expressed protein
47	47	47	-	47	gene:LPERR08G18270	LOC_Os08g41880	-	-	-	-	-	nucleotide pyrophosphatase/phosphodiesterase, putative, expressed
47	47	-	47	47	gene:LPERR12G14600	LOC_Os12g40010	-	-	-	-	-	expressed protein
75	20	20	-	75	gene:LPERR03G26280	LOC_Os03g50390	-	-	-	-	-	AGC_AGC_other_GWLd.2 - ACG kinases include homologs to PKA, PKG and PKC, expressed
78	78	78	78	78	gene:LPERR06G19800	LOC_Os06g45350	-	-	-	-	-	protein kinase domain containing protein, expressed
48	48	48	-	48	gene:LPERR04G05220	LOC_Os04g26841	-	-	-	-	-	importin-8, putative, expressed
48	48	-	48	48	gene:LPERR04G16000	LOC_Os04g45020	-	-	-	-	-	MYB family transcription factor, putative, expressed
87	100	53	100	53	gene:LPERR10G00660	LOC_Os10g02770	134	148	85	148	85	glycosyl hydrolases family 16, putative, expressed
59	59	16	59	-	gene:LPERR12G01230	LOC_Os11g02750	-	-	-	-	-	DUF567 domain containing protein, putative, expressed
79	79	79	79	79	gene:LPERR07G17270	LOC_Os07g39220	-	-	-	-	-	BES1/BZR1 homolog protein, putative, expressed
46	58	46	-	46	gene:LPERR01G37200	LOC_Os01g70360	-	-	-	-	-	serine palmitoyltransferase 2, putative, expressed
46	58	46	-	46	gene:LPERR01G37200	LOC_Os01g70380	-	-	-	-	-	serine palmitoyltransferase 2, putative, expressed
49	49	49	-	49	gene:LPERR02G20380	LOC_Os02g41990	-	-	-	-	-	expressed protein
49	49	-	49	49	gene:LPERR08G18310	LOC_Os08g41940	-	-	-	-	-	OsSPL16 - SBP-box gene family member, expressed
49	49	49	-	49	gene:LPERR12G13410	LOC_Os12g37980	-	-	-	-	-	protein kinase domain containing protein, expressed
24	24	197	24	128	gene:LPERR11G04270	LOC_Os11g07840	-	-	-	-	-	expressed protein
67	67	111	67	88	gene:LPERR01G32140	LOC_Os01g63220	-	-	-	-	-	kinase, pfkB family, putative, expressed
50	50	50	-	50	gene:LPERR02G09350	LOC_Os02g15730	-	-	-	-	-	plastocyanin-like domain containing protein, putative, expressed
80	80	80	80	80	gene:LPERR03G29700	LOC_Os03g55720	-	-	-	-	-	cytochrome b6f complex subunit, putative, expressed
50	50	50	-	50	gene:LPERR05G18150	LOC_Os05g43390	-	-	-	-	-	signal recognition particle 54 kDa protein, putative, expressed
79	21	21	-	79	gene:LPERR05G21880	LOC_Os05g40450	180	-	-	-	180	expressed protein
88	102	54	102	54	gene:LPERR09G14070	LOC_Os09g37180	133	147	84	147	84	transferase family protein, putative, expressed
92	92	109	92	16	gene:LPERR03G32240	LOC_Os03g59180	146	146	23	146	20	expressed protein
24	24	24	-	132	gene:LPERR03G28660	LOC_Os03g53710	-	-	-	-	-	aldose 1-epimerase, putative, expressed
51	51	51	-	51	gene:LPERR05G14490	LOC_Os05g37250	121	121	121	-	121	cytochrome P450, putative, expressed
80	22	22	-	80	gene:LPERR05G21870	LOC_Os05g49380	-	-	-	-	-	OsDegp9 - Putative Deg protease homologue, expressed
51	51	51	-	51	gene:LPERR10G05380	LOC_Os10g22410	-	-	-	-	-	yippee zinc-binding protein, putative, expressed
51	51	51	-	51	gene:LPERR10G12200	LOC_Os10g37500	-	-	-	-	-	AAA-type ATPase family protein, putative, expressed
21	39	-	21	123	gene:LPERR12G03550	LOC_Os12g06670	120	120	120	-	79	protein kinase family protein, putative, expressed
-	2	1	2	-	gene:LPERR02G27560	LOC_Os02g52720	-	18	21	18	-	peroxisomal multifunctional enzyme type 2, putative, expressed
-	1	3	1	-	gene:LPERR04G18590	LOC_Os04g49194	-	-	-	-	-	naringenin,2-oxoglutarate 3-dioxygenase, putative, expressed
78	86	86	78	78	gene:LPERR03G28640	LOC_Os03g53690	-	-	-	-	-	oxidoreductase, short chain dehydrogenase/reductase family domain containing protein, expressed
1	4	-	1	-	gene:LPERR03G34990	LOC_Os03g63330	-	-	-	-	-	aspartokinase, chloroplast precursor, putative, expressed
2	-	2	-	2	gene:LPERR04G06590	LOC_Os04g30780	-	-	-	-	-	eukaryotic translation initiation factor 3 subunit H, putative, expressed
4	-	1	-	1	gene:LPERR05G16720	LOC_Os05g40810	-	-	-	-	-	BRCA1 C Terminus domain containing protein, expressed
52	52	52	-	52	gene:LPERR01G28440	LOC_Os01g56969	-	-	-	-	-	homeobox-leucine zipper protein ATHB-54, putative, expressed
52	52	52	-	52	gene:LPERR02G13250	LOC_Os02g27310	-	-	-	-	-	TKL_IRAK_DUF26-lc.6 - DUF26 kinases have homology to DUF26 containing loci, expressed
52	52	52	-	52	gene:LPERR04G15280	LOC_Os04g43760	-	-	-	-	-	phenylalanine ammonia-lyase, putative, expressed
52	52	52	-	52	gene:LPERR04G15280	LOC_Os04g43800	-	-	-	118	-	phenylalanine ammonia-lyase, putative, expressed
81	23	23	-	81	gene:LPERR09G04350	LOC_Os09g32100	-	-	-	-	-	expressed protein
68	-	26	88	26	gene:LPERR12G00260	LOC_Os12g01240	-	-	-	-	-	mitochondrial substrate carrier family protein, putative, expressed
6	89	153	8	153	gene:LPERR06G11230	LOC_Os02g24270	-	-	-	-	-	retrotransposon protein, putative, unclassified, expressed
82	82	82	82	82	gene:LPERR03G23310	LOC_Os03g45330	-	-	-	-	-	hsp20/alpha crystallin family protein, putative, expressed
2	5	-	3	-	gene:LPERR07G19750	LOC_Os07g43160	3	29	-	8	-	uncharacterized glycosyl hydrolase Rv2006/MT2062, putative, expressed
53	53	53	-	53	gene:LPERR03G29050	LOC_Os03g54770	-	-	-	-	-	WD domain, G-beta repeat domain containing protein, expressed
53	53	53	-	53	gene:LPERR03G29050	LOC_Os03g54780	-	-	-	-	-	STE_PAK_Ste20_KHSh_GCKh_HPKh.1 - STE kinases include homologs to sterile 7, sterile 11 and sterile 20 from yeast, expressed
53	53	-	53	53	gene:LPERR04G04130	LOC_Os04g21350	-	-	-	-	-	flowering promoting factor-like 1, putative, expressed
53	53	53	-	53	gene:LPERR12G02710	LOC_Os12g05050	-	-	-	-	-	stem-specific protein TSJT1, putative, expressed
-	6	2	6	-	gene:LPERR01G19070	LOC_Os01g42294	-	-	-	-	-	inactive receptor kinase At2g26730 precursor, putative, expressed
1	-	-	12	1	gene:LPERR02G31290	LOC_Os02g57770	-	-	-	-	-	glycosyl hydrolases family 16, putative, expressed
54	54	-	54	54	gene:LPERR01G11670	LOC_Os01g19694	-	-	-	-	-	Homeobox domain containing protein, expressed
22	22	22	-	150	gene:LPERR07G16930	LOC_Os07g38590	-	-	-	-	-	carboxyl-terminal peptidase, putative, expressed
54	54	54	-	54	gene:LPERR07G23080	LOC_Os07g47960	-	-	-	-	-	basic helix-loop-helix domain containing protein, expressed
3	9	-	4	-	gene:LPERR08G13970	LOC_Os08g35190	-	-	-	-	-	auxin-repressed protein, putative, expressed
9	9	9	-	189	gene:LPERR08G19570	LOC_Os08g43560	-	-	187	-	-	OsAPx4 - Peroxisomal Ascorbate Peroxidase encoding gene 5,8,9, expressed
54	64	118	64	118	gene:LPERR01G07210	LOC_Os01g12220	-	-	-	-	-	uncharacterized protein family UPF0016 domain containing protein, expressed
47	47	77	47	-	gene:LPERR02G26120	LOC_Os02g50620	-	-	-	-	-	dehydrogenase E1 component domain containing protein, expressed
114	39	26	39	-	gene:LPERR05G19140	LOC_Os05g44770	-	-	-	-	-	receptor-like protein kinase 5 precursor, putative, expressed
55	55	55	-	55	gene:LPERR01G28920	LOC_Os01g57710	-	-	-	-	-	membrane protein, putative, expressed
55	55	55	-	55	gene:LPERR02G30660	LOC_Os02g57080	-	-	-	-	-	serine/threonine-protein kinase, putative, expressed
20	90	90	-	20	gene:LPERR04G22310	LOC_Os04g54330	-	-	-	-	-	acetyltransferase, GNAT family, putative, expressed
67	67	19	67	-	gene:LPERR07G11630	LOC_Os07g28800	-	-	-	-	-	heat shock protein DnaJ, putative, expressed
84	84	84	84	84	gene:LPERR11G16270	LOC_Os11g40410	-	-	-	-	-	expressed protein
-	-	10	1	10	gene:LPERR03G13070	LOC_Os03g19670	-	-	-	-	-	GDSL-like lipase/acylhydrolase, putative, expressed
13	-	4	-	4	gene:LPERR05G04860	LOC_Os05g08950	-	-	-	-	-	phosphoribosyl transferase, putative, expressed
42	95	-	42	42	gene:LPERR06G21970	LOC_Os06g48750	-	-	-	-	-	DEAD-box ATP-dependent RNA helicase, putative, expressed
-	3	15	3	-	gene:LPERR07G13590	LOC_Os07g33220	-	-	-	-	-	BNR/Asp-box repeat family protein, putative, expressed
93	108	57	108	57	gene:LPERR03G18300	LOC_Os03g29960	-	-	-	-	-	DEK C terminal domain containing protein, expressed
93	108	57	108	57	gene:LPERR03G18300	LOC_Os03g29970	-	-	-	-	-	histone-like transcription factor and archaeal histone, putative, expressed
56	56	56	-	56	gene:LPERR01G05490	LOC_Os01g09510	-	-	-	-	-	60S acidic ribosomal protein, putative, expressed
56	56	-	56	56	gene:LPERR05G12370	LOC_Os05g33050	-	-	-	-	-	ABTB1 - Armadillo repeats with a Bric-a-Brac, Tramtrack, Broad Complex BTB domain, expressed
-	10	5	10	-	gene:LPERR04G09930	LOC_Os04g35500	177	65	177	-	177	ZF-HD protein dimerisation region containing protein, expressed
85	85	85	85	85	gene:LPERR05G14400	LOC_Os05g37120	-	-	-	-	-	sec23/Sec24 zinc finger family protein, expressed
97	97	97	38	97	gene:LPERR04G02530	LOC_Os12g17910	-	-	-	-	-	T-complex protein, putative, expressed
57	57	57	-	57	gene:LPERR01G05480	LOC_Os01g09500	-	-	-	-	-	expressed protein
57	57	57	-	57	gene:LPERR02G27630	LOC_Os02g52810	-	-	-	-	-	remorin C-terminal domain containing protein, putative, expressed
4	18	-	6	-	gene:LPERR03G14460	LOC_Os03g21850	18	18	90	18	18	nucleotidyltransferase, putative, expressed
57	57	-	57	57	gene:LPERR07G20050	LOC_Os07g43560	-	-	-	-	-	TKL_IRAK_DUF26-lc.24 - DUF26 kinases have homology to DUF26 containing loci, expressed
57	57	-	57	57	gene:LPERR07G20050	LOC_Os07g43570	-	-	-	-	-	TKL_IRAK_DUF26-lc.25 - DUF26 kinases have homology to DUF26 containing loci, expressed
95	109	58	109	58	gene:LPERR02G22930	LOC_Os02g45920	-	-	-	-	-	expressed protein
95	109	58	109	58	gene:LPERR02G22930	LOC_Os02g45930	88	-	82	79	82	expressed protein
20	2	-	7	-	gene:LPERR06G06790	LOC_Os06g11320	-	120	-	-	-	peptidyl-prolyl cis-trans isomerase CYP40, putative, expressed
49	49	82	49	-	gene:LPERR09G12730	LOC_Os09g34280	153	153	153	-	153	ankyrin repeat-containing protein, putative, expressed
44	44	44	-	97	gene:LPERR12G01520	LOC_Os12g03150	-	-	-	-	-	myb-like DNA-binding domain containing protein, putative, expressed
-	12	6	12	-	gene:LPERR02G04470	LOC_Os02g07160	-	-	-	-	-	glyoxalase family protein, putative, expressed
-	9	12	9	-	gene:LPERR04G19720	LOC_Os04g51160	-	-	-	-	-	transposon protein, putative, unclassified, expressed
86	86	86	86	86	gene:LPERR06G12980	LOC_Os06g24540	-	-	-	-	-	expressed protein
6	14	-	10	-	gene:LPERR08G06560	LOC_Os08g14570	-	-	-	163	-	NADPH reductase, putative, expressed
22	94	94	-	22	gene:LPERR02G01760	LOC_Os02g03250	-	-	-	-	-	expressed protein
9	-	-	15	9	gene:LPERR05G06380	LOC_Os05g13580	-	-	-	-	-	OsCML18 - Calmodulin-related calcium sensor protein, expressed
87	87	87	86	87	gene:LPERR04G08580	LOC_Os04g33610	-	-	-	-	-	expressed protein
50	50	84	50	-	gene:LPERR08G13270	LOC_Os08g34070	-	-	-	-	-	DCN1, putative, expressed
99	99	99	39	99	gene:LPERR02G01550	LOC_Os02g03010	-	-	-	-	-	expressed protein
87	87	87	87	87	gene:LPERR03G15810	LOC_Os03g24730	-	-	-	-	-	expressed protein
59	59	-	59	59	gene:LPERR05G12110	LOC_Os05g32570	-	-	-	-	-	RING E3 ligase protein, putative, expressed
59	59	59	-	59	gene:LPERR11G20070	LOC_Os08g40720	-	-	-	-	-	FAD-binding and arabino-lactone oxidase domains containing protein, putative, expressed
2	-	-	34	2	gene:LPERR06G05020	LOC_Os06g08540	-	-	-	-	-	formin-like protein 13, putative, expressed
-	-	18	2	18	gene:LPERR11G10020	LOC_Os11g25990	-	-	-	-	-	indole-3-acetate beta-glucosyltransferase, putative, expressed
151	50	94	50	94	gene:LPERR02G15040	LOC_Os02g32580	-	-	-	-	-	expressed protein
99	111	59	111	59	gene:LPERR03G28300	LOC_Os03g53280	-	-	-	-	-	WD domain containing protein, putative, expressed
17	-	11	-	11	gene:LPERR04G07200	LOC_Os04g31320	-	-	-	-	-	SWIB/MDM2 domain containing protein, expressed
-	15	9	15	-	gene:LPERR08G03830	LOC_Os03g38020	-	-	-	-	-	mps one binder kinase activator-like 1A, putative, expressed
60	60	60	-	60	gene:LPERR01G25050	LOC_Os01g52260	-	-	-	-	-	serine acetyltransferase protein, putative, expressed
60	60	60	-	60	gene:LPERR01G38850	LOC_Os06g43520	-	-	-	-	-	cytochrome P450 71D7, putative, expressed
5	-	-	30	5	gene:LPERR03G35210	LOC_Os03g63540	-	-	-	-	-	lysine-rich arabinogalactan protein 19 precursor, putative, expressed
60	60	60	-	60	gene:LPERR05G16580	LOC_Os05g40630	-	-	-	-	-	DUF567 domain containing protein, putative, expressed
96	24	24	-	96	gene:LPERR08G07190	LOC_Os08g16120	-	-	-	-	-	disease resistance protein RPM1, putative, expressed
60	60	-	60	60	gene:LPERR11G01820	LOC_Os11g03910	-	-	-	-	-	zinc finger DHHC domain-containing protein, putative, expressed
38	38	139	38	187	gene:LPERR11G08160	LOC_Os11g16550	-	-	-	-	-	uncharacterized protein ycf53, putative, expressed
-	16	10	16	-	gene:LPERR03G14940	LOC_Os03g22490	-	-	-	-	-	heavy metal-associated domain containing protein, expressed
73	73	23	73	-	gene:LPERR08G09080	LOC_Os08g23790	-	-	63	-	-	polygalacturonase, putative, expressed
6	-	-	31	6	gene:LPERR05G10410	LOC_Os05g39980	-	-	-	-	-	expressed protein
61	61	-	61	61	gene:LPERR02G03780	LOC_Os02g06090	-	-	-	-	-	phytosulfokine receptor precursor, putative, expressed
61	61	61	-	61	gene:LPERR09G09360	LOC_Os09g28580	144	144	144	84	144	expressed protein
29	-	8	-	8	gene:LPERR04G14280	LOC_Os04g42340	37	-	15	-	15	expressed protein
89	89	89	89	89	gene:LPERR09G10360	LOC_Os09g30340	-	-	-	-	-	photosystem I reaction center subunit, chloroplast precursor, putative, expressed
101	112	60	112	60	gene:LPERR11G15400	LOC_Os11g38870	-	-	-	-	-	helix-loop-helix DNA-binding domain containing protein, expressed
72	182	65	62	65	gene:LPERR02G06050	LOC_Os02g09840	-	-	-	-	-	serine/threonine-protein phosphatase 2A regulatory subunit B subunitbeta, putative, expressed
74	74	24	74	-	gene:LPERR03G14270	LOC_Os03g21630	-	28	-	152	-	PRC-barrel domain protein, putative, expressed
-	18	11	18	-	gene:LPERR01G39660	LOC_Os01g73730	-	-	-	-	-	RCLEA5 - Root cap and Late embryogenesis related family protein precursor, expressed
-	13	7	27	-	gene:LPERR03G04050	LOC_Os03g06460	-	-	-	-	-	type I inositol-1,4,5-trisphosphate 5-phosphatase, putative, expressed
101	101	21	123	101	gene:LPERR09G10650	LOC_Os09g31080	-	-	-	-	-	induced stolen tip protein TUB8, putative, expressed
124	21	128	47	128	gene:LPERR01G34880	LOC_Os01g67134	-	52	-	-	-	ribosomal L18p/L5e family protein, putative, expressed
62	62	62	-	62	gene:LPERR07G00050	LOC_Os07g01100	136	136	136	136	136	legume lectins beta domain containing protein, putative, expressed
3	-	-	43	3	gene:LPERR02G17310	LOC_Os07g11870	-	-	-	-	-	cytochrome P450, putative, expressed
24	101	101	-	24	gene:LPERR09G08690	LOC_Os09g27410	-	-	-	-	-	expressed protein
7	32	-	13	198	gene:LPERR11G12020	LOC_Os11g32240	-	-	-	-	-	cytochrome P450 51, putative, expressed
86	86	86	107	86	gene:LPERR08G01860	LOC_Os08g03360	-	-	-	-	-	ATBET9, putative, expressed
63	63	-	63	63	gene:LPERR05G12810	LOC_Os05g33830	-	-	-	-	-	zinc finger, C3HC4 type domain containing protein, expressed
63	63	63	-	63	gene:LPERR07G00060	ChrSy.fgenesh.mRNA.80	-	-	-	-	-	NA
33	93	93	-	33	gene:LPERR08G01770	LOC_Os08g03240	-	-	-	-	-	lectin-like receptor kinase 1, putative, expressed
63	63	63	-	63	gene:LPERR09G03500	LOC_Os09g13920	-	-	-	-	-	expressed protein
31	31	-	31	159	gene:LPERR11G02430	LOC_Os01g11280	-	-	-	-	-	cytochrome P450, putative, expressed
37	153	153	73	37	gene:LPERR01G02330	LOC_Os01g04710	-	-	-	-	-	aspartic proteinase, putative, expressed
125	22	129	48	129	gene:LPERR01G34870	LOC_Os01g67120	-	-	-	-	-	rhodanese-like domain containing protein, putative, expressed
21	-	16	-	16	gene:LPERR02G00310	LOC_Os02g01300	-	-	-	-	-	invertase/pectin methylesterase inhibitor family protein, putative, expressed
1	134	1	134	184	gene:LPERR06G22160	LOC_Os06g48980	-	-	-	-	-	protein kinase APK1B, chloroplast precursor, putative, expressed
91	91	91	91	91	gene:LPERR06G15060	LOC_Os06g36050	-	-	-	-	-	expressed protein
35	35	35	-	151	gene:LPERR04G25230	LOC_Os04g58180	141	-	-	-	-	WD-40 repeat family protein, putative, expressed
64	64	64	-	64	gene:LPERR07G20030	LOC_Os07g43530	-	-	-	-	-	helix-loop-helix DNA-binding domain containing protein, expressed
-	22	13	22	-	gene:LPERR04G09500	LOC_Os04g34984	-	-	-	-	-	ubiquitin carboxyl-terminal hydrolase domain containing protein, expressed
28	-	-	1	28	gene:LPERR07G11640	LOC_Os07g28820	-	-	-	-	-	ribonuclease 2-5A family protein, expressed
8	35	-	14	-	gene:LPERR08G02500	LOC_Os08g04430	-	-	-	-	-	expressed protein
103	103	131	103	19	gene:LPERR05G04680	LOC_Os05g08730	-	-	193	-	-	early fruit mRNA, putative, expressed
65	65	65	-	65	gene:LPERR01G03170	LOC_Os04g05770	-	-	-	-	-	expressed protein
-	23	14	23	-	gene:LPERR04G20930	LOC_Os04g52600	-	-	-	-	-	SHR5-receptor-like kinase, putative, expressed
-	23	14	23	-	gene:LPERR04G20930	LOC_Os04g52630	-	-	-	-	-	leucine-rich repeat-containing protein kinase family protein, putative, expressed
65	65	65	-	65	gene:LPERR05G09800	LOC_Os05g27730	-	44	-	-	-	WRKY53, expressed
65	65	-	65	65	gene:LPERR07G23650	LOC_Os07g48720	-	-	-	-	-	MAG2, putative, expressed
32	32	-	32	165	gene:LPERR07G06400	LOC_Os07g12220	-	-	-	-	-	expressed protein
-	5	52	5	-	gene:LPERR01G02050	LOC_Os01g04220	-	-	-	-	-	DNA binding protein, putative, expressed
38	-	12	-	12	gene:LPERR01G30800	LOC_Os01g61160	135	-	-	-	-	laccase precursor protein, putative, expressed
-	19	24	19	-	gene:LPERR03G19830	LOC_Os03g37130	-	-	-	-	-	ATPAP18/PAP18, putative, expressed
159	54	98	54	98	gene:LPERR01G14220	LOC_Os01g27630	-	-	-	-	-	glutathione S-transferase, putative, expressed
66	66	66	-	66	gene:LPERR01G19190	LOC_Os01g42510	-	-	-	-	-	expressed protein
66	66	66	-	66	gene:LPERR02G05980	LOC_Os02g09770	66	66	-	66	-	abhydrolase domain-containing protein FAM108C1, putative, expressed
66	66	66	-	66	gene:LPERR12G03660	LOC_Os12g06780	38	91	38	91	38	expressed protein
83	83	83	68	148	gene:LPERR02G06460	LOC_Os02g10490	-	-	-	-	-	expressed protein
93	93	93	93	93	gene:LPERR06G22100	LOC_Os06g48930	-	-	-	-	-	expressed protein
-	25	16	25	-	gene:LPERR04G14010	LOC_Os04g41980	-	-	-	-	-	ATOZI1, putative, expressed
33	33	-	33	167	gene:LPERR05G00300	LOC_Os01g37260	-	-	-	-	-	OsFBX14 - F-box domain containing protein, expressed
41	-	13	-	13	gene:LPERR02G14850	LOC_Os02g32320	-	-	-	-	-	expressed protein
27	-	20	-	20	gene:LPERR07G00730	LOC_Os07g02200	-	-	-	-	-	plastocyanin-like domain containing protein, putative, expressed
67	67	67	-	67	gene:LPERR03G13260	LOC_Os03g20010	-	-	-	-	-	nifU, putative, expressed
67	67	67	-	67	gene:LPERR03G25340	LOC_Os03g48970	-	-	-	-	-	nuclear transcription factor Y subunit, putative, expressed
-	26	17	26	-	gene:LPERR01G16690	LOC_Os01g37120	-	-	-	-	-	WD domain, G-beta repeat domain containing protein, expressed
9	44	-	16	-	gene:LPERR03G02500	LOC_Os03g04169	-	-	-	-	-	ATP phosphoribosyltransferase, putative, expressed
116	116	34	116	87	gene:LPERR08G18010	LOC_Os08g41520	-	-	-	-	-	zinc finger, C3HC4 type domain containing protein, expressed
94	94	94	94	94	gene:LPERR02G27360	LOC_Os02g52380	-	-	-	-	-	DUF1645 domain containing protein, putative, expressed
29	-	1	40	-	gene:LPERR02G28600	LOC_Os02g53970	-	-	-	-	-	OsSub24 - Putative Subtilisin homologue, expressed
43	-	14	-	14	gene:LPERR01G28160	LOC_Os01g56640	-	-	-	-	-	transcription factor jumonji, putative, expressed
118	51	-	51	51	gene:LPERR02G25170	LOC_Os02g49360	-	-	-	-	-	RNA methyltransferase domain-containing protein 2, putative, expressed
68	68	-	68	68	gene:LPERR01G04860	LOC_Os01g08410	-	152	152	-	-	early fruit mRNA, putative, expressed
36	141	77	141	77	gene:LPERR01G20040	LOC_Os01g43580	71	192	111	192	111	kinesin motor domain containing protein, putative, expressed
68	68	68	-	68	gene:LPERR02G10340	LOC_Os02g17870	145	145	145	-	145	microfibrillar-associated protein 1, putative, expressed
-	27	18	27	-	gene:LPERR03G04340	LOC_Os03g07060	-	-	-	-	-	glycerol-3-phosphate acyltransferase, putative, expressed
68	68	68	-	68	gene:LPERR03G10520	LOC_Os03g16060	-	-	-	-	-	expressed protein
76	-	66	64	66	gene:LPERR12G00210	LOC_Os03g50980	-	-	-	-	-	ATSIZ1/SIZ1, putative, expressed
116	116	116	9	116	gene:LPERR08G06060	LOC_Os08g13060	-	-	-	-	-	MBTB22 - Bric-a-Brac, Tramtrack, Broad Complex BTB domain with Meprin and TRAF Homology MATH domain, expressed
-	28	19	28	-	gene:LPERR05G05790	LOC_Os05g11870	-	-	-	-	-	hydrolase, NUDIX family, domain containing protein, expressed
69	69	69	-	69	gene:LPERR03G10930	LOC_Os03g16850	-	-	-	-	-	dof zinc finger domain containing protein, putative, expressed
69	69	69	-	69	gene:LPERR05G14450	LOC_Os05g37170	-	-	-	-	-	transcription factor, putative, expressed
53	6	-	17	-	gene:LPERR06G21620	LOC_Os06g48200	-	-	-	-	-	glycosyl hydrolases family 16, putative, expressed
111	27	27	-	111	gene:LPERR07G23390	LOC_Os07g48410	-	-	-	-	-	RNA-binding zinc finger protein, putative, expressed
-	29	20	29	-	gene:LPERR03G08470	LOC_Os03g12950	-	-	-	-	-	AP2-like ethylene-responsive transcription factor AINTEGUMENTA, putative, expressed
85	89	85	-	19	gene:LPERR07G18160	LOC_Os07g40550	-	-	-	-	-	IBS1, putative, expressed
63	63	90	63	-	gene:LPERR03G09430	LOC_Os03g14520	-	-	96	-	-	nucleotide-sensitive chloride conductance regulator containing protein, expressed
70	70	70	-	70	gene:LPERR01G26820	LOC_Os01g55000	-	-	-	-	-	expressed protein
77	11	-	26	166	gene:LPERR04G02830	LOC_Os04g13140	95	7	-	32	-	vignain precursor, putative, expressed
70	70	-	70	70	gene:LPERR04G24020	LOC_Os04g56710	-	-	-	-	-	GTP cyclohydrolase I 1, putative, expressed
84	84	28	84	-	gene:LPERR04G25490	LOC_Os04g58580	121	-	85	-	85	phosphomannomutase, putative, expressed
70	70	70	-	70	gene:LPERR05G09180	LOC_Os05g25640	-	-	-	-	-	cytochrome P450, putative, expressed
70	70	70	-	70	gene:LPERR08G03470	LOC_Os08g06100	117	16	14	16	-	O-methyltransferase, putative, expressed
10	50	-	21	-	gene:LPERR02G10310	LOC_Os07g13534	-	-	-	-	-	expressed protein
-	30	21	30	-	gene:LPERR04G16750	LOC_Os04g46250	-	185	185	-	-	AP2 domain containing protein, expressed
105	47	-	24	105	gene:LPERR04G17060	LOC_Os04g46620	-	73	-	125	-	T-complex protein, putative, expressed
71	71	71	-	71	gene:LPERR02G04810	LOC_Os02g07720	-	-	-	-	-	cytidylyltransferase domain containing protein, expressed
71	71	71	-	71	gene:LPERR08G04510	LOC_Os04g36700	-	-	-	-	-	proteasome subunit, putative, expressed
71	71	71	-	71	gene:LPERR11G02740	LOC_Os11g05300	-	-	-	-	-	RING-H2 finger protein, putative, expressed
114	28	28	-	114	gene:LPERR11G08520	LOC_Os02g04725	-	-	-	-	-	dolichol phosphate-mannose biosynthesis regulatory protein, putative, expressed
97	97	97	97	97	gene:LPERR01G14090	LOC_Os01g27340	-	-	-	-	-	glutathione S-transferase, putative, expressed
65	65	18	137	-	gene:LPERR03G12690	LOC_Os03g19120	-	-	-	-	-	MYB family transcription factor, putative, expressed
73	122	18	-	73	gene:LPERR08G14560	LOC_Os08g36450	-	-	-	-	-	transcription regulator, putative, expressed
112	123	64	123	64	gene:LPERR09G09150	LOC_Os09g28280	-	-	-	-	-	gibberellin receptor GID1L2, putative, expressed
36	36	-	36	179	gene:LPERR10G02620	LOC_Os10g08319	-	-	-	-	-	cytochrome P450, putative, expressed
72	72	72	-	72	gene:LPERR03G08130	LOC_Os03g12450	-	-	-	-	-	nucleoporin, putative, expressed
72	72	72	-	72	gene:LPERR06G00730	LOC_Os06g02100	-	-	-	-	-	OsFBX181 - F-box domain containing protein, expressed
72	72	72	-	72	gene:LPERR06G00730	LOC_Os06g02120	-	-	-	-	-	PPR repeat domain containing protein, putative, expressed
28	116	116	-	28	gene:LPERR06G16310	LOC_Os06g38980	-	-	-	-	-	polyadenylate-binding protein, putative, expressed
31	136	81	131	109	gene:LPERR12G03280	LOC_Os12g06070	149	149	34	149	-	expressed protein
11	-	-	66	11	gene:LPERR12G12160	LOC_Os12g35710	-	-	-	-	-	uncharacterized protein At4g06744 precursor, putative, expressed
-	34	22	34	-	gene:LPERR02G23090	LOC_Os02g46210	-	-	-	-	-	DUF581 domain containing protein, expressed
98	98	98	98	98	gene:LPERR07G12560	LOC_Os07g31260	-	-	-	-	-	expressed protein
50	141	-	50	50	gene:LPERR09G07430	LOC_Os09g25410	-	-	-	-	-	expressed protein
73	73	-	73	73	gene:LPERR01G01080	LOC_Os01g02730	-	-	-	-	-	TAK14, putative, expressed
73	73	73	-	73	gene:LPERR02G08320	LOC_Os02g13800	22	22	119	22	22	HSF-type DNA-binding domain containing protein, expressed
73	73	73	-	73	gene:LPERR07G06690	LOC_Os07g12630	-	-	-	-	-	transcription elongation factor protein, putative, expressed
-	35	23	35	-	gene:LPERR07G20440	LOC_Os07g44190	-	15	13	15	-	h/ACA ribonucleoprotein complex subunit 4, putative, expressed
114	124	66	124	66	gene:LPERR06G09040	LOC_Os06g15400	173	184	103	184	103	expressed protein
8	-	-	79	8	gene:LPERR01G32000	LOC_Os01g62950	-	-	-	-	-	ras-related protein, putative, expressed
120	30	30	-	115	gene:LPERR02G27960	LOC_Os02g53140	-	-	-	-	109	COP1, putative, expressed
53	-	21	-	21	gene:LPERR03G04870	LOC_Os03g07840	-	-	-	-	-	adenylosuccinate synthetase, chloroplast precursor, putative, expressed
129	129	54	129	54	gene:LPERR12G14180	LOC_Os12g39070	-	-	-	-	-	TATA-binding protein, putative, expressed
74	74	74	-	74	gene:LPERR01G31970	LOC_Os01g62900	-	-	-	-	-	amino acid kinase, putative, expressed
74	74	74	-	74	gene:LPERR08G11790	LOC_Os08g31670	-	-	-	-	-	transporter, putative, expressed
70	7	-	19	-	gene:LPERR10G03940	LOC_Os10g14870	-	-	-	-	-	heavy metal-associated domain containing protein, expressed
74	74	-	74	74	gene:LPERR10G07160	LOC_Os10g27470	-	-	-	-	-	KH domain containing protein, putative, expressed
74	74	-	74	74	gene:LPERR10G07160	LOC_Os10g27480	-	-	-	-	-	expressed protein
17	74	78	128	-	gene:LPERR02G22450	LOC_Os02g45180	-	-	-	78	-	ORM1, putative, expressed
96	96	96	96	113	gene:LPERR09G04600	LOC_Os01g52240	140	-	-	-	-	chlorophyll A-B binding protein, putative, expressed
11	57	-	29	-	gene:LPERR09G11820	LOC_Os09g32760	72	-	-	-	-	acyl-ACP thioesterase, putative, expressed
-	8	82	8	-	gene:LPERR01G15430	LOC_Os01g32980	-	-	-	-	-	mitochondrial carrier protein, putative, expressed
15	156	15	156	156	gene:LPERR03G03460	LOC_Os03g05500	-	-	-	-	-	DUF260 domain containing protein, putative, expressed
54	-	22	-	22	gene:LPERR03G26660	LOC_Os03g50860	-	-	-	-	-	histidine kinase, putative, expressed
29	-	-	41	29	gene:LPERR01G00090	LOC_Os01g01150	-	-	-	-	-	RNA recognition motif, putative, expressed
121	121	68	121	68	gene:LPERR01G28490	LOC_Os01g57020	-	-	-	-	-	expressed protein
75	75	75	-	75	gene:LPERR01G04490	LOC_Os01g07910	-	-	-	-	-	NADH-cytochrome b5 reductase, putative, expressed
100	100	100	100	100	gene:LPERR02G31800	LOC_Os02g58460	-	-	-	-	-	beta-catenin-like protein 1, putative, expressed
-	31	38	31	-	gene:LPERR07G13610	LOC_Os07g33240	-	-	-	-	-	endoribonuclease, putative, expressed
75	75	-	75	75	gene:LPERR07G17280	LOC_Os07g39240	-	-	-	-	-	expressed protein
75	75	75	-	75	gene:LPERR09G15730	LOC_Os09g39020	-	-	-	-	-	N-rich protein, putative, expressed
183	31	19	68	-	gene:LPERR01G31350	LOC_Os01g61970	193	-	-	-	-	Lung seven transmembrane receptor domain containing protein, putative, expressed
39	-	31	-	31	gene:LPERR02G21220	LOC_Os02g43340	-	-	-	-	-	hydrolase, alpha/beta fold family domain containing protein, expressed
-	106	63	106	26	gene:LPERR05G01930	LOC_Os05g03910	-	-	-	-	-	RNA polymerase II-associated protein 3, putative, expressed
-	38	25	38	-	gene:LPERR12G12200	LOC_Os12g36040	-	-	-	-	-	expansin precursor, putative, expressed
70	70	92	70	-	gene:LPERR02G23590	LOC_Os02g47120	-	-	-	-	-	region found in RelA/SpoT proteins containing protein, expressed
90	16	162	34	-	gene:LPERR05G07900	LOC_Os05g19620	-	189	-	-	-	expressed protein
91	91	29	91	-	gene:LPERR08G07930	LOC_Os07g48850	-	-	-	-	-	PPR repeat containing protein, expressed
57	-	23	-	23	gene:LPERR06G12070	LOC_Os06g28950	-	-	-	-	-	expressed protein
-	32	39	32	-	gene:LPERR12G06250	LOC_Os12g13720	93	-	-	-	93	Plant PDR ABC transporter associated domain containing protein, expressed
76	76	76	-	76	gene:LPERR03G32210	LOC_Os03g59160	-	-	-	-	-	elongation factor P, putative, expressed
121	31	31	-	121	gene:LPERR11G11640	LOC_Os12g05040	-	-	-	-	-	heavy-metal-associated domain-containing protein, putative, expressed
76	76	76	-	76	gene:LPERR11G12510	LOC_Os01g19740	-	-	-	-	-	calvin cycle protein CP12, putative, expressed
76	76	76	-	76	gene:LPERR11G18690	LOC_Os11g44560	-	-	-	-	-	protein kinase domain containing protein, expressed
30	123	123	-	30	gene:LPERR08G13140	LOC_Os08g33880	-	-	-	-	-	zinc finger A20 and AN1 domain-containing stress-associated protein, putative, expressed
14	60	-	33	-	gene:LPERR01G14890	LOC_Os01g31220	-	-	-	-	-	expressed protein
28	9	-	70	-	gene:LPERR02G02080	LOC_Os02g03610	-	-	-	-	-	ADP-ribosylation factor, putative, expressed
77	77	77	-	77	gene:LPERR01G37330	LOC_Os01g70550	-	-	-	-	-	heparan-alpha-glucosaminide N-acetyltransferase, putative, expressed
77	77	77	-	77	gene:LPERR05G16830	LOC_Os05g41060	-	-	-	-	-	ADP-ribosylation factor, putative, expressed
77	77	77	-	77	gene:LPERR09G01280	LOC_Os09g07360	-	-	-	-	-	frigida, putative, expressed
77	77	-	77	77	gene:LPERR10G03500	LOC_Os10g11810	-	-	-	-	-	dehydrogenase, putative, expressed
146	106	56	146	56	gene:LPERR03G06350	LOC_Os03g10030	-	-	-	-	-	membrane associated DUF588 domain containing protein, putative, expressed
116	128	69	128	69	gene:LPERR07G00640	LOC_Os07g02090	-	-	-	-	-	Ser/Thr protein phosphatase family protein, putative, expressed
-	63	42	63	143	gene:LPERR01G33300	LOC_Os01g64980	-	-	-	-	-	ion channel DMI1, chloroplast precursor, putative, expressed
76	10	-	25	-	gene:LPERR06G03650	LOC_Os06g06510	-	-	-	-	-	histone H3, putative, expressed
-	42	28	42	-	gene:LPERR01G37070	LOC_Os01g70200	-	-	-	-	-	exostosin family domain containing protein, expressed
162	56	101	92	101	gene:LPERR03G02480	LOC_Os03g04110	190	-	-	-	-	lysM domain-containing GPI-anchored protein precursor, putative, expressed
139	139	-	11	23	gene:LPERR03G03940	LOC_Os03g06240	-	-	-	-	32	YT521-B-like family domain containing protein, expressed
15	62	-	35	-	gene:LPERR07G14990	LOC_Os07g35690	-	-	-	-	-	TKL_IRAK_DUF26-lc.3 - DUF26 kinases have homology to DUF26 containing loci, expressed
78	78	78	-	78	gene:LPERR09G13500	LOC_Os09g36320	-	-	-	-	-	tyrosine protein kinase domain containing protein, putative, expressed
94	94	30	94	-	gene:LPERR11G07210	LOC_Os11g14000	-	-	-	-	-	ANTH domain containing protein, expressed
38	38	38	-	199	gene:LPERR03G22180	LOC_Os03g43420	-	-	-	-	-	single-stranded DNA-binding protein, putative, expressed
44	113	113	-	44	gene:LPERR09G07580	LOC_Os09g25610	-	-	-	-	-	class I glutamine amidotransferase, putative, expressed
103	103	103	103	103	gene:LPERR01G10930	LOC_Os01g18240	-	-	-	-	-	MYB family transcription factor, putative, expressed
79	79	-	79	79	gene:LPERR04G12430	LOC_Os04g39489	-	-	-	-	-	amino acid transporter, putative, expressed
105	105	105	41	160	gene:LPERR11G10230	LOC_Os11g26850	-	-	-	-	-	erythronate-4-phosphate dehydrogenase, putative, expressed
-	44	29	44	-	gene:LPERR03G11470	LOC_Os03g17480	-	-	-	-	-	IN2-1 protein, putative, expressed
141	141	47	141	47	gene:LPERR12G15530	LOC_Os12g41700	-	-	-	-	-	LSD1 zinc finger domain containing protein, expressed
119	129	71	129	71	gene:LPERR07G08410	LOC_Os07g17130	-	-	-	-	-	FYVE zinc finger domain containing protein, expressed
180	13	147	33	147	gene:LPERR03G29940	LOC_Os03g56060	-	-	-	115	-	CSLC9 - cellulose synthase-like family C, expressed
80	80	80	-	80	gene:LPERR09G02630	LOC_Os09g10980	-	-	-	-	-	ZOS9-02 - C2H2 zinc finger protein, expressed
104	104	104	104	104	gene:LPERR09G11550	LOC_Os09g32500	-	-	-	-	-	60S ribosomal protein L32, putative, expressed
-	46	30	46	-	gene:LPERR01G37990	LOC_Os01g71420	-	-	32	-	-	Ser/Thr protein phosphatase family protein, putative, expressed
128	33	33	-	128	gene:LPERR12G12530	LOC_Os12g36740	-	-	-	-	-	splicing factor, arginine/serine-rich 18, putative, expressed
81	81	81	-	81	gene:LPERR01G04380	LOC_Os01g07740	-	-	-	-	-	DEAD-box ATP-dependent RNA helicase 14, putative, expressed
81	81	81	-	81	gene:LPERR01G36700	LOC_Os01g69830	-	-	-	-	-	OsSPL2 - SBP-box gene family member, expressed
123	50	123	105	123	gene:LPERR02G18240	LOC_Os02g37910	159	-	-	-	159	expressed protein
24	115	70	115	-	gene:LPERR03G25800	LOC_Os03g49600	-	-	-	-	-	Os3bglu7 - beta-glucosidase, exo-beta-glucanse, expressed
16	72	-	36	-	gene:LPERR05G19770	LOC_Os05g45860	-	-	-	-	-	glucan endo-1,3-beta-glucosidase precursor, putative, expressed
81	81	81	-	81	gene:LPERR06G16140	LOC_Os06g38660	-	-	-	-	-	expressed protein
81	81	-	81	81	gene:LPERR12G12820	LOC_Os10g30540	-	-	-	-	-	lectin-like receptor kinase, putative, expressed
-	47	31	47	-	gene:LPERR03G29600	LOC_Os03g55570	-	-	-	-	-	upstream activation factor subunit spp27, putative, expressed
42	42	-	42	199	gene:LPERR04G25710	LOC_Os04g58890	-	-	-	-	-	expressed protein
71	-	27	-	27	gene:LPERR05G19890	LOC_Os05g46000	-	-	-	-	-	ras-related protein, putative, expressed
105	105	105	105	105	gene:LPERR12G11480	LOC_Os12g33020	-	-	-	-	-	mitochondrial import inner membrane translocase subunit Tim17, putative, expressed
31	135	143	74	143	gene:LPERR01G31400	LOC_Os01g62020	-	-	-	-	-	NAD dependent epimerase/dehydratase family domain containing protein, expressed
125	27	125	125	125	gene:LPERR10G09800	LOC_Os10g33780	-	-	-	-	-	DUF640 domain containing protein, putative, expressed
82	82	82	-	82	gene:LPERR01G05910	LOC_Os01g10140	-	-	-	-	-	RNA-dependent RNA polymerase, putative, expressed
82	82	-	82	82	gene:LPERR02G19870	LOC_Os02g40664	-	-	-	-	-	zinc finger family protein, putative, expressed
120	132	72	132	72	gene:LPERR03G02700	LOC_Os03g04480	-	-	-	-	-	CorA-like magnesium transporter protein, putative, expressed
-	48	32	48	-	gene:LPERR03G18260	LOC_Os03g29930	-	-	-	-	-	expressed protein
82	82	82	-	82	gene:LPERR06G16150	LOC_Os06g38670	-	-	-	-	-	receptor-like protein kinase precursor, putative, expressed
69	169	21	69	-	gene:LPERR07G19270	LOC_Os07g42420	52	-	-	-	-	3-oxoacyl-synthase, putative, expressed
82	82	82	-	82	gene:LPERR07G21920	LOC_Os07g46580	-	-	-	-	73	DEAD-box ATP-dependent RNA helicase, putative, expressed
85	13	-	30	-	gene:LPERR09G02240	LOC_Os07g20110	-	-	-	-	-	expressed protein
106	106	106	106	106	gene:LPERR01G28380	LOC_Os01g56870	-	-	-	-	32	expressed protein
52	-	39	-	39	gene:LPERR02G28030	LOC_Os01g05640	-	-	-	-	-	receptor-like protein kinase 5 precursor, putative, expressed
77	77	99	77	-	gene:LPERR11G09890	LOC_Os02g06130	-	-	-	-	-	phytosulfokine receptor precursor, putative, expressed
120	120	120	51	120	gene:LPERR01G33900	LOC_Os01g65800	-	-	-	-	-	powdery mildew resistant protein 5, putative, expressed
86	14	-	31	-	gene:LPERR03G11150	LOC_Os03g17100	-	-	-	-	-	Core histone H2A/H2B/H3/H4 domain containing protein, putative, expressed
44	44	-	44	-	gene:LPERR04G06910	LOC_Os04g31710	-	5	-	-	-	expressed protein
83	83	-	83	83	gene:LPERR09G16080	LOC_Os09g39530	-	-	-	-	-	Cupin domain containing protein, expressed
83	83	83	-	83	gene:LPERR10G06190	LOC_Os10g25450	-	-	-	-	-	OsSub60 - Putative Subtilisin homologue, expressed
97	32	174	198	32	gene:LPERR01G10340	LOC_Os01g16714	-	-	-	-	-	flavin monooxygenase, putative, expressed
18	75	-	40	-	gene:LPERR03G01420	LOC_Os03g02750	-	-	-	-	-	OsSub25 - Putative Subtilisin homologue, expressed
71	87	144	87	144	gene:LPERR04G00830	LOC_Os04g04330	39	39	39	-	39	receptor-like protein kinase 2 precursor, putative, expressed
-	67	36	31	-	gene:LPERR07G01580	LOC_Os07g03160	-	-	-	-	-	WD domain, G-beta repeat domain containing protein, expressed
107	107	107	107	107	gene:LPERR06G16790	LOC_Os06g39810	-	-	-	-	-	expressed protein
84	84	-	84	84	gene:LPERR04G11450	LOC_Os04g38310	97	-	34	-	34	expressed protein
84	84	84	-	84	gene:LPERR09G05320	LOC_Os09g20220	-	-	-	-	-	glutathione S-transferase, putative, expressed
84	84	84	-	84	gene:LPERR10G05960	LOC_Os07g42510	-	-	-	-	-	AP2 domain containing protein, expressed
-	51	34	51	-	gene:LPERR10G07940	LOC_Os10g30100	-	-	-	42	-	3-5 exonuclease family protein, putative, expressed
84	84	84	-	84	gene:LPERR12G00780	LOC_Os11g02200	-	-	-	-	-	expressed protein
167	72	49	-	49	gene:LPERR05G15810	LOC_Os05g39410	-	90	-	-	-	expressed protein
123	136	75	129	75	gene:LPERR03G00800	LOC_Os03g01980	-	-	-	-	-	KIP1, putative, expressed
46	46	-	46	-	gene:LPERR05G02370	LOC_Os05g04740	-	-	-	-	-	helix-loop-helix DNA-binding domain containing protein, expressed
19	-	-	100	19	gene:LPERR05G18120	LOC_Os05g43374	-	-	-	-	-	pseudouridylate synthase, putative, expressed
122	134	74	134	74	gene:LPERR09G06050	LOC_Os09g21450	-	-	-	-	-	cyclin, putative, expressed
107	126	126	54	126	gene:LPERR01G18160	LOC_Os01g40860	-	-	114	-	-	aldehyde dehydrogenase, putative, expressed
-	52	35	52	-	gene:LPERR04G04110	LOC_Os04g21320	87	-	-	-	87	membrane associated DUF588 domain containing protein, putative, expressed
148	12	148	-	31	gene:LPERR04G13540	LOC_Os04g41160	-	-	-	-	-	protein kinase, putative, expressed
108	108	108	108	108	gene:LPERR03G08330	LOC_Os03g12730	-	-	-	31	-	receptor protein kinase CLAVATA1 precursor, putative, expressed
85	85	-	85	85	gene:LPERR03G31380	LOC_Os03g57980	-	-	-	-	-	LTPL99 - Protease inhibitor/seed storage/LTP family protein precursor, expressed
85	85	85	-	85	gene:LPERR06G06900	LOC_Os06g11450	-	-	-	-	-	zinc finger, C3HC4 type domain containing protein, expressed
85	85	85	-	85	gene:LPERR12G04420	LOC_Os12g01620	-	-	-	-	-	expressed protein
-	11	119	11	-	gene:LPERR06G14540	LOC_Os06g34850	-	-	-	-	-	expressed protein
20	-	-	101	20	gene:LPERR07G17950	LOC_Os07g40120	-	-	-	-	-	pentatricopeptide, putative, expressed
46	125	125	-	46	gene:LPERR01G21880	LOC_Os01g47470	-	-	-	-	-	serine/threonine-protein kinase, putative, expressed
133	133	133	10	133	gene:LPERR02G08700	LOC_Os02g14790	-	-	-	-	-	WD domain, G-beta repeat domain containing protein, expressed
12	-	-	118	12	gene:LPERR03G29520	LOC_Os03g55450	-	-	-	-	-	expressed protein
-	53	36	53	-	gene:LPERR12G00170	LOC_Os11g01370	-	-	-	-	-	PMR5, putative, expressed
79	-	54	155	54	gene:LPERR12G05590	LOC_Os12g12260	-	-	-	107	-	diacylglycerol kinase 1, putative, expressed
86	86	86	-	86	gene:LPERR06G02420	LOC_Os06g05080	-	-	-	-	-	cytochrome c oxidase subunit 5B, mitochondrial precursor, putative, expressed
32	140	140	-	32	gene:LPERR08G19310	LOC_Os08g43360	-	-	-	-	-	RNA recognition motif containing protein, putative, expressed
86	86	-	86	86	gene:LPERR09G04930	LOC_Os09g19640	-	-	-	-	177	holocarboxylase synthetase, putative, expressed
55	55	86	148	-	gene:LPERR11G12500	LOC_Os11g33120	73	73	73	30	73	respiratory burst oxidase, putative, expressed
39	161	92	161	92	gene:LPERR03G35730	LOC_Os03g64320	-	-	-	-	-	expressed protein
109	109	109	109	109	gene:LPERR05G03480	LOC_Os05g06300	-	-	-	-	-	3-hydroxyacyl-CoA dehydrogenase, putative, expressed
-	54	37	54	-	gene:LPERR08G01160	LOC_Os08g01940	-	-	-	-	-	non-lysosomal glucosylceramidase, putative, expressed
67	70	137	135	137	gene:LPERR01G07040	LOC_Os01g11952	-	-	-	-	-	histone-lysine N-methyltransferase ATX5, putative, expressed
95	61	95	-	95	gene:LPERR05G14860	LOC_Os05g38170	82	-	-	-	-	phosphoribosyl transferase, putative, expressed
19	83	-	45	-	gene:LPERR05G21140	LOC_Os05g48422	-	-	-	-	-	60S ribosomal protein-related, putative, expressed
87	87	87	-	87	gene:LPERR02G01750	LOC_Os02g03230	154	-	-	-	-	membrane related protein CP5, putative, expressed
22	-	-	104	22	gene:LPERR05G17970	LOC_Os05g43050	-	-	-	-	-	expressed protein
47	127	127	-	47	gene:LPERR10G09700	LOC_Os10g33710	-	-	-	156	-	expressed protein
87	87	87	-	87	gene:LPERR10G10470	LOC_Os10g34740	-	-	-	-	-	methyltransferase, putative, expressed
90	-	30	-	30	gene:LPERR01G22170	LOC_Os01g47800	-	-	-	-	-	AAA-type ATPase family protein, putative, expressed
62	-	44	-	44	gene:LPERR01G28990	LOC_Os01g57870	-	-	-	-	-	disease resistance protein RPS2, putative, expressed
110	110	110	110	110	gene:LPERR08G12930	LOC_Os08g33640	-	-	-	-	-	expressed protein
69	-	-	13	69	gene:LPERR06G23120	LOC_Os06g50340	-	-	-	-	52	receptor protein kinase CLAVATA1 precursor, putative, expressed
88	88	88	-	88	gene:LPERR02G28590	LOC_Os02g53910	-	-	-	-	-	OsSub23 - Putative Subtilisin homologue, expressed
88	88	-	88	88	gene:LPERR03G31010	LOC_Os03g57290	-	-	-	-	-	cullin, putative, expressed
124	139	76	139	76	gene:LPERR06G10160	LOC_Os06g19370	-	-	-	-	-	cadmium tolerance factor, putative, expressed
143	34	34	-	143	gene:LPERR10G07510	LOC_Os10g28520	-	-	-	-	-	CAF1 family ribonuclease containing protein, expressed
111	111	111	111	111	gene:LPERR10G12970	LOC_Os10g39150	-	-	-	-	-	expressed protein
89	89	89	-	89	gene:LPERR02G16070	LOC_Os02g28850	-	-	-	-	-	Kinesin motor domain domain containing protein, expressed
52	52	-	52	-	gene:LPERR08G07350	LOC_Os08g16610	-	-	-	-	-	Rad21 / Rec8 like protein, putative, expressed
128	-	38	152	38	gene:LPERR10G03080	LOC_Os10g10190	-	-	-	-	-	ATP-binding region, ATPase-like domain containing protein, expressed
89	89	89	-	89	gene:LPERR12G02410	LOC_Os11g04650	-	-	-	-	-	expressed protein
119	119	119	81	119	gene:LPERR07G23440	LOC_Os07g48500	-	-	-	-	-	stress responsive protein, putative, expressed
46	-	106	100	106	gene:LPERR04G18490	LOC_Os04g48950	-	70	-	-	-	fringe-related protein, putative, expressed
91	91	91	196	91	gene:LPERR03G31340	LOC_Os03g57940	-	-	-	-	-	CK1_CaseinKinase_1a.4 - CK1 includes the casein kinase 1 kinases, expressed
90	90	90	-	90	gene:LPERR05G07320	LOC_Os05g16110	-	-	-	-	-	expressed protein
90	90	-	90	90	gene:LPERR07G13390	LOC_Os07g32730	-	-	-	-	-	DNA repair protein rhp16, putative, expressed
112	112	112	112	112	gene:LPERR09G06450	LOC_Os09g23370	-	-	-	-	-	proline-rich protein 6, putative, expressed
90	90	90	-	90	gene:LPERR11G02460	LOC_Os11g04930	-	-	-	-	-	ASH-like SPRY domain containing protein, putative, expressed
163	163	46	163	25	gene:LPERR11G05650	LOC_Os11g10100	-	-	-	-	-	STE_MEKK_ste11_MAP3K.3 - STE kinases include homologs to sterile 7, sterile 11 and sterile 20 from yeast, expressed
-	61	40	61	-	gene:LPERR04G18280	LOC_Os04g48460	-	-	-	-	-	cytochrome P450, putative, expressed
145	36	36	-	145	gene:LPERR07G03510	LOC_Os07g06860	-	-	-	-	-	gibberellin receptor GID1L2, putative, expressed
53	129	129	-	53	gene:LPERR06G08990	LOC_Os06g15330	-	-	-	-	-	CCT/B-box zinc finger protein, putative, expressed
14	-	-	136	14	gene:LPERR06G14450	LOC_Os06g34710	-	-	-	-	-	expressed protein
91	91	91	-	91	gene:LPERR12G10630	LOC_Os12g31440	-	-	-	-	-	expressed protein
98	98	98	-	71	gene:LPERR02G15460	LOC_Os02g33330	-	-	-	-	-	expressed protein
168	-	51	95	51	gene:LPERR03G23040	LOC_Os04g40920	-	-	-	-	-	expressed protein
-	62	41	62	-	gene:LPERR04G18320	LOC_Os04g18200	50	-	-	-	-	dihydrodipicolinate synthase, chloroplast precursor, putative, expressed
113	19	-	42	191	gene:LPERR05G13840	LOC_Os05g35480	-	-	-	-	-	anthranilate phosphoribosyltransferase, putative, expressed
102	-	32	-	32	gene:LPERR07G13360	LOC_Os07g32660	-	-	-	-	-	monocopper oxidase, putative, expressed
101	-	93	80	93	gene:LPERR03G01010	LOC_Os03g02240	-	-	-	-	-	AT-GTL1, putative, expressed
22	92	-	53	-	gene:LPERR03G27250	LOC_Os03g51620	-	-	-	-	-	DUF221 domain containing protein, expressed
92	92	92	-	92	gene:LPERR02G01250	LOC_Os03g30740	-	-	-	-	-	expressed protein
92	92	92	-	92	gene:LPERR03G05350	LOC_Os03g08410	-	-	-	-	-	flavin-containing monooxygenase family protein, putative, expressed
126	143	78	143	78	gene:LPERR03G06310	LOC_Os03g09970	-	-	-	-	-	sulfate transporter, putative, expressed
92	92	-	92	92	gene:LPERR03G26920	LOC_Os03g51220	-	-	-	-	-	SWI/SNF-related matrix-associated actin-dependent regulator of chromatin subfamily C member, putative, expressed
48	-	109	102	109	gene:LPERR04G12650	LOC_Os04g39940	-	-	-	-	-	brevis radix, putative, expressed
-	-	82	6	82	gene:LPERR02G07030	LOC_Os02g11780	-	-	-	-	-	transcription factor S-II, central domain containing protein, expressed
136	136	136	26	136	gene:LPERR05G20030	LOC_Os05g46210	117	117	-	117	-	OsPOP10 - Putative Prolyl Oligopeptidase homologue, expressed
110	110	110	130	110	gene:LPERR06G15400	LOC_Os06g36770	-	-	-	-	-	serine/threonine protein phosphatase 2A 55 kDa regulatory subunit B, putative, expressed
105	-	33	-	33	gene:LPERR04G08850	LOC_Os04g33880	-	-	-	-	-	HVA22, putative, expressed
93	93	93	-	93	gene:LPERR04G24320	LOC_Os04g57140	-	-	-	-	-	kinesin motor domain containing protein, putative, expressed
93	93	93	-	93	gene:LPERR05G01840	LOC_Os05g03840	-	-	-	-	-	endoglucanase, putative, expressed
113	113	33	113	-	gene:LPERR05G21590	LOC_Os05g49100	-	-	-	-	-	WRKY49, expressed
26	-	-	120	26	gene:LPERR06G08000	LOC_Os06g13060	-	-	-	-	-	heat shock protein DnaJ, putative, expressed
93	93	-	93	93	gene:LPERR06G13200	LOC_Os02g18380	-	-	-	-	-	60S ribosomal protein L27-3, putative, expressed
127	144	79	144	79	gene:LPERR11G05290	LOC_Os11g09180	-	-	191	-	-	expressed protein
58	58	-	58	-	gene:LPERR01G04070	LOC_Os01g07390	-	-	-	-	-	zinc finger, C3HC4 type family protein, expressed
-	65	44	65	-	gene:LPERR02G06370	LOC_Os02g10290	-	90	52	90	-	copper-transporting ATPase, putative, expressed
184	184	11	184	11	gene:LPERR06G17370	LOC_Os02g10360	-	-	-	-	-	MONOCULM 1, putative, expressed
115	115	115	115	115	gene:LPERR03G00130	LOC_Os03g01160	-	-	-	-	-	protein kinase family protein, putative, expressed
137	137	137	27	137	gene:LPERR05G20010	LOC_Os05g46200	116	116	-	116	-	beta-galactosidase 8 precursor, putative, expressed
70	-	53	-	53	gene:LPERR01G30270	LOC_Os01g60140	-	-	-	-	-	ATCHX15, putative, expressed
94	94	94	-	94	gene:LPERR02G08060	LOC_Os02g13370	-	-	-	-	-	expressed protein
94	94	94	-	94	gene:LPERR03G35500	LOC_Os03g63930	-	-	-	-	-	acyl carrier protein, putative, expressed
94	94	-	94	94	gene:LPERR05G10200	LOC_Os05g28200	-	-	-	79	-	prenyltransferase, putative, expressed
151	37	37	-	151	gene:LPERR07G06770	LOC_Os07g12770	168	168	168	168	168	transmembrane amino acid transporter protein, putative, expressed
-	66	45	66	-	gene:LPERR01G23200	LOC_Os05g33400	-	-	-	-	-	basic 7S globulin precursor, putative, expressed
83	83	83	-	130	gene:LPERR07G12520	LOC_Os07g31250	-	-	-	-	-	OsWAK69 - OsWAK receptor-like cytoplasmic kinase OsWAK-RLCK, expressed
95	95	95	-	95	gene:LPERR05G21780	LOC_Os05g49280	-	-	-	-	-	GATA zinc finger domain containing protein, expressed
60	60	-	60	-	gene:LPERR06G22000	LOC_Os01g13080	-	-	-	-	-	60S acidic ribosomal protein, putative, expressed
23	101	-	56	-	gene:LPERR10G05000	LOC_Os10g21910	-	-	-	-	-	acetyl-CoA carboxylase, putative, expressed
61	61	-	61	-	gene:LPERR03G29450	LOC_Os03g55360	-	-	-	-	-	heat shock protein DnaJ, putative, expressed
131	145	81	145	81	gene:LPERR06G13520	LOC_Os05g06780	-	-	-	-	-	LTPL104 - Protease inhibitor/seed storage/LTP family protein precursor, expressed
-	-	85	13	85	gene:LPERR09G07500	LOC_Os09g25500	84	-	30	-	30	expressed protein
96	96	96	-	96	gene:LPERR01G24270	LOC_Os01g51154	-	-	-	-	-	single myb histone, putative, expressed
96	96	96	-	96	gene:LPERR01G35480	LOC_Os01g67730	-	-	-	-	-	1-5-phosphoribosyl-5-5-phosphoribosylaminomethylideneaminoimidazole-4-carboxamide isomerase, chloroplast precursor, putative, expressed
89	-	-	6	89	gene:LPERR09G14810	LOC_Os09g37920	-	-	-	-	-	helicase, putative, expressed
96	96	96	-	96	gene:LPERR11G11670	LOC_Os11g31500	-	-	-	-	-	ATP binding protein, putative, expressed
154	38	38	-	154	gene:LPERR12G04920	LOC_Os12g09080	-	-	-	-	-	brevis radix, putative, expressed
115	-	35	-	35	gene:LPERR03G00610	LOC_Os03g01750	162	-	-	-	-	dual specificity protein phosphatase, putative, expressed
117	117	117	117	117	gene:LPERR09G14620	LOC_Os09g37760	-	-	-	-	-	bromodomain domain containing protein, expressed
170	170	49	170	27	gene:LPERR11G05630	LOC_Os11g10050	-	-	-	-	-	G-protein alpha subunit, putative, expressed
79	118	72	118	-	gene:LPERR01G26910	LOC_Os01g55110	-	-	185	-	-	RING-H2 finger protein, putative, expressed
122	122	-	122	21	gene:LPERR04G22510	LOC_Os04g54600	-	-	-	-	-	DUF617 domain containing protein, expressed
112	-	95	85	95	gene:LPERR11G00440	LOC_Os11g01550	-	-	-	-	-	DUF260 domain containing protein, putative, expressed
112	-	95	85	95	gene:LPERR11G00440	LOC_Os11g01540	-	-	-	-	-	expressed protein
97	97	97	-	97	gene:LPERR10G07020	LOC_Os10g27190	-	-	-	-	-	40S ribosomal protein S17, putative, expressed
97	97	97	-	97	gene:LPERR11G02320	LOC_Os12g04440	-	-	-	-	-	2-isopropylmalate synthase B, putative, expressed
123	20	-	46	-	gene:LPERR02G05060	LOC_Os02g08010	-	-	-	-	-	LTPL43 - Protease inhibitor/seed storage/LTP family protein precursor, putative, expressed
24	106	-	59	-	gene:LPERR10G08410	LOC_Os10g30890	168	168	10	168	25	expressed protein
118	118	118	118	118	gene:LPERR01G20190	LOC_Os01g43844	-	-	-	-	-	cytochrome P450 72A1, putative, expressed
-	68	127	68	127	gene:LPERR03G34290	LOC_Os03g62090	-	-	-	-	-	CESA5 - cellulose synthase, expressed
87	-	-	17	87	gene:LPERR01G00120	LOC_Os01g01190	-	-	-	39	-	phosphoesterase family protein, putative, expressed
98	98	98	-	98	gene:LPERR05G15160	LOC_Os08g38300	-	-	-	-	-	Core histone H2A/H2B/H3/H4 domain containing protein, putative, expressed
25	107	-	60	-	gene:LPERR10G12510	LOC_Os10g38040	-	-	-	-	-	lysM domain containing protein, putative, expressed
114	-	96	86	96	gene:LPERR11G00430	LOC_Os12g01530	-	-	-	-	-	ferritin-1, chloroplast precursor, putative, expressed
98	98	-	98	98	gene:LPERR11G02650	LOC_Os11g05140	-	-	-	-	-	expressed protein
-	73	47	73	-	gene:LPERR12G00980	LOC_Os12g02390	-	-	-	-	-	vacuolar-sorting receptor precursor, putative, expressed
91	128	193	91	91	gene:LPERR03G02470	LOC_Os03g04100	-	-	-	-	-	expressed protein
124	124	-	124	22	gene:LPERR11G06320	LOC_Os11g11410	-	-	-	-	126	OsIAA27 - Auxin-responsive Aux/IAA gene family member, expressed
119	119	119	119	119	gene:LPERR01G24130	LOC_Os01g50900	-	-	-	166	-	Cupin domain containing protein, expressed
104	104	104	-	83	gene:LPERR06G22770	LOC_Os06g49830	-	-	-	124	-	SHI, putative, expressed
133	148	83	148	83	gene:LPERR07G23500	LOC_Os07g48560	-	-	-	-	-	homeobox domain containing protein, expressed
16	-	-	163	16	gene:LPERR11G18970	LOC_Os08g08000	-	-	-	-	-	DNA binding protein, putative, expressed
120	120	36	120	-	gene:LPERR01G04950	LOC_Os01g08550	-	-	-	-	-	aminoacyl-tRNA synthetase, putative, expressed
99	99	-	99	99	gene:LPERR01G30940	LOC_Os01g61370	-	-	-	-	-	expressed protein
99	99	99	-	99	gene:LPERR10G02970	LOC_Os10g09920	-	-	-	-	-	LTPL132 - Protease inhibitor/seed storage/LTP family protein precursor, putative, expressed
99	99	99	-	99	gene:LPERR10G07010	LOC_Os10g27180	119	19	19	-	119	expressed protein
85	-	56	-	56	gene:LPERR03G33790	LOC_Os03g61319	-	-	-	-	-	RD26, putative, expressed
90	-	-	18	90	gene:LPERR02G02150	LOC_Os02g03710	-	-	-	-	-	UP-9A, putative, expressed
-	75	48	75	-	gene:LPERR12G00970	LOC_Os11g02460	-	-	-	-	-	outer membrane protein, OMP85 family, putative, expressed
100	100	100	-	100	gene:LPERR01G04910	LOC_Os01g08470	-	-	-	-	-	retrotransposon protein, putative, unclassified, expressed
100	100	100	-	100	gene:LPERR03G08390	LOC_Os03g12820	-	-	-	-	-	ATP8, putative, expressed
120	120	120	120	120	gene:LPERR03G31060	LOC_Os03g57340	-	-	-	-	-	chaperone protein dnaJ, putative, expressed
86	-	57	-	57	gene:LPERR05G09520	LOC_Os05g25910	-	-	-	-	-	DUF623 domain containing protein, expressed
40	160	160	-	40	gene:LPERR05G22480	LOC_Os05g50110	-	-	-	-	-	oleosin, putative, expressed
93	93	121	93	-	gene:LPERR10G05600	LOC_Os03g42320	104	-	97	94	97	Sec1 family transport protein, putative, expressed
21	179	-	179	21	gene:LPERR11G08980	LOC_Os11g19240	-	-	-	-	-	transmembrane amino acid transporter protein, putative, expressed
100	100	-	100	100	gene:LPERR12G05750	LOC_Os12g12740	-	-	-	-	-	leucine-rich repeat family protein, putative, expressed
137	137	54	137	137	gene:LPERR02G05080	LOC_Os02g08070	-	-	-	-	-	OsSPL5 - SBP-box gene family member, expressed
1	-	-	-	1	gene:LPERR05G12870	LOC_Os05g33880	-	-	-	-	-	cysteine proteinase inhibitor precursor protein, putative, expressed
92	-	-	19	92	gene:LPERR02G02160	LOC_Os02g03720	-	-	-	-	-	expressed protein
-	77	49	77	-	gene:LPERR05G04080	LOC_Os05g07300	-	-	-	190	-	serine/threonine-protein kinase receptor precursor, putative, expressed
101	101	101	-	101	gene:LPERR05G03550	LOC_Os07g36560	-	-	-	-	-	transferase family protein, putative, expressed
101	101	101	-	101	gene:LPERR05G08680	LOC_Os05g23440	-	-	-	-	-	solute carrier family 35 member F1, putative, expressed
101	101	-	101	101	gene:LPERR07G05890	LOC_Os07g10410	-	-	-	142	-	AP2 domain containing protein, expressed
121	121	121	121	121	gene:LPERR02G20970	LOC_Os02g42920	-	-	-	-	-	DTA2, putative, expressed
135	151	84	151	84	gene:LPERR10G11550	LOC_Os10g36370	-	-	-	-	-	heat shock protein DnaJ, putative, expressed
32	-	-	142	32	gene:LPERR04G24660	LOC_Os04g57600	-	-	-	-	-	zinc finger C-x8-C-x5-C-x3-H type family protein, expressed
-	78	50	78	-	gene:LPERR08G15860	LOC_Os08g38400	-	-	-	-	-	oligopeptide transporter, putative, expressed
89	-	59	-	59	gene:LPERR10G08680	LOC_Os10g31560	150	-	90	-	90	glycine-rich cell wall structural protein 2 precursor, putative, expressed
102	102	-	102	102	gene:LPERR02G23820	LOC_Os02g47440	-	-	-	-	-	syntaxin, putative, expressed
-	-	99	10	99	gene:LPERR04G15270	LOC_Os04g43750	-	-	-	-	-	kinase, pfkB family, putative, expressed
102	102	102	-	102	gene:LPERR09G10430	LOC_Os09g30411	-	-	-	33	-	UBX domain-containing protein, putative, expressed
102	102	102	-	102	gene:LPERR10G13000	LOC_Os10g39200	-	-	-	-	38	expressed protein
102	102	102	-	102	gene:LPERR12G01490	LOC_Os12g03090	-	-	-	-	-	ribosomal protein, putative, expressed
26	119	-	64	-	gene:LPERR09G10880	LOC_Os09g31430	-	-	-	-	-	Os9bglu30 - beta-glucosidase, similar to Os4bglu12 exoglucanase, expressed
33	-	-	144	33	gene:LPERR02G03150	LOC_Os02g05040	-	-	-	-	-	cyclin-related protein, putative, expressed
136	152	85	152	85	gene:LPERR07G17800	LOC_Os07g39900	-	-	-	-	-	interferon-related developmental regulator, putative, expressed
5	-	-	-	5	gene:LPERR10G13260	LOC_Os10g39620	-	-	-	-	-	ubiquitin family protein, putative, expressed
122	122	122	122	122	gene:LPERR11G06070	LOC_Os11g10850	-	-	-	-	-	dirigent, putative, expressed
-	-	100	11	100	gene:LPERR10G14550	LOC_Os10g41390	-	-	-	-	-	protein kinase domain containing protein, expressed
103	103	103	-	103	gene:LPERR01G31320	LOC_Os01g61930	-	-	-	-	-	SAC3/GANP family protein, putative, expressed
103	103	103	-	103	gene:LPERR08G03360	LOC_Os05g05860	60	60	60	-	38	retrotransposon protein, putative, unclassified, expressed
103	103	-	103	103	gene:LPERR11G10330	LOC_Os11g27110	-	-	-	-	-	expressed protein
-	80	53	80	-	gene:LPERR03G18970	LOC_Os03g31480	-	-	-	116	-	expansin precursor, putative, expressed
27	120	-	66	-	gene:LPERR06G14020	LOC_Os06g33710	-	-	-	-	-	spermidine synthase, putative, expressed
12	-	-	2	-	gene:LPERR05G01620	LOC_Os01g68490	-	47	47	-	-	tetratricopeptide-like helical, putative, expressed
168	39	39	-	168	gene:LPERR07G10010	LOC_Os05g19270	-	-	-	-	-	MSH-like DNA mismatch repair protein, putative, expressed
104	104	104	-	104	gene:LPERR03G14390	LOC_Os03g21800	-	-	-	-	-	bZIP transcription factor family protein, putative, expressed
72	72	-	72	-	gene:LPERR03G19080	LOC_Os03g33650	-	-	-	-	-	AGO7, putative, expressed
104	104	104	-	104	gene:LPERR03G25410	LOC_Os03g49170	-	-	-	-	-	zinc finger family protein, putative, expressed
93	93	115	-	115	gene:LPERR04G14650	LOC_Os04g42900	-	-	-	-	-	expressed protein
104	104	-	104	104	gene:LPERR10G09180	LOC_Os10g32830	-	-	-	-	-	kinase, pfkB family, putative, expressed
-	76	132	76	132	gene:LPERR12G09660	LOC_Os12g28770	-	-	-	-	-	POEI19 - Pollen Ole e I allergen and extensin family protein precursor, expressed
98	123	98	-	98	gene:LPERR01G06040	LOC_Os01g10350	-	-	-	-	-	MPPN domain containing protein, expressed
-	65	65	87	-	gene:LPERR12G12630	LOC_Os12g36910	-	-	-	-	-	calmodulin binding protein, putative, expressed
105	-	-	8	105	gene:LPERR03G23000	LOC_Os03g44760	-	-	-	-	-	SWI1, putative, expressed
161	161	21	114	161	gene:LPERR05G15380	LOC_Os05g38820	-	-	-	-	-	histone-like transcription factor and archaeal histone, putative, expressed
108	108	108	-	94	gene:LPERR10G13810	LOC_Os10g40390	-	-	-	-	-	scarecrow, putative, expressed
107	-	5	-	107	gene:LPERR01G30120	LOC_Os01g59910	-	-	-	4	-	OsFBX29 - F-box domain containing protein, expressed
-	82	55	82	-	gene:LPERR02G28430	LOC_Os02g53690	-	-	-	-	-	growth regulating factor protein, putative, expressed
105	105	105	-	105	gene:LPERR02G23900	LOC_Os02g47580	-	-	-	-	-	expressed protein
124	124	124	124	124	gene:LPERR03G16240	LOC_Os03g25440	-	-	-	-	-	expressed protein
94	94	116	-	116	gene:LPERR04G14660	LOC_Os04g42910	-	-	-	-	-	expressed protein
138	154	87	154	87	gene:LPERR07G19430	LOC_Os07g42700	-	-	-	-	-	paramyosin, putative, expressed
105	105	105	-	105	gene:LPERR10G13010	LOC_Os10g39210	-	-	-	-	39	heavy metal-associated domain containing protein, expressed
150	150	20	150	150	gene:LPERR11G14300	LOC_Os01g64560	-	-	-	-	-	helix-loop-helix DNA-binding protein, putative, expressed
137	-	42	-	42	gene:LPERR03G29340	LOC_Os03g55180	-	-	-	-	-	DUF1336 domain containing protein, expressed
2	-	19	-	-	gene:LPERR07G14640	LOC_Os07g34870	-	-	-	-	-	aspartic proteinase nepenthesin precursor, putative, expressed
18	-	-	187	18	gene:LPERR07G21810	LOC_Os07g46460	-	-	-	-	-	ferredoxin-dependent glutamate synthase, chloroplast precursor, putative, expressed
70	-	-	83	70	gene:LPERR11G08290	LOC_Os11g16970	-	-	-	-	-	carnitine racemase like protein, putative, expressed
-	13	11	-	-	gene:LPERR03G18800	LOC_Os03g31170	-	-	-	-	-	inosine-uridine preferring nucleoside hydrolase family protein, putative, expressed
106	106	106	-	106	gene:LPERR05G19160	LOC_Os05g44810	-	-	-	-	-	OsIAA18 - Auxin-responsive Aux/IAA gene family member, expressed
106	106	-	106	106	gene:LPERR10G09170	LOC_Os10g32820	-	-	-	-	-	60S ribosomal protein L21-2, putative, expressed
75	75	-	75	-	gene:LPERR01G38080	LOC_Os01g71790	-	-	-	-	-	NAM, putative, expressed
60	179	28	179	179	gene:LPERR04G16400	LOC_Os04g45720	-	-	-	-	-	aldehyde dehydrogenase, putative, expressed
10	-	-	15	-	gene:LPERR11G00540	LOC_Os11g02180	-	-	9	-	-	dual specificity protein phosphatase, putative, expressed
117	117	117	159	117	gene:LPERR02G15450	LOC_Os12g25690	162	-	-	-	162	UDP-glucose 6-dehydrogenase, putative, expressed
-	70	87	70	-	gene:LPERR07G24130	LOC_Os07g49330	-	-	-	-	-	phospholipase C, putative, expressed
58	168	-	2	-	gene:LPERR01G16450	LOC_Os01g36660	83	-	-	-	83	carboxyl-terminal peptidase, putative, expressed
76	76	-	76	-	gene:LPERR03G31270	LOC_Os03g57790	-	-	-	-	-	ubiquitin-conjugating enzyme, putative, expressed
107	107	107	-	107	gene:LPERR03G35110	LOC_Os03g63450	-	-	-	-	124	snRK1-interacting protein 1, putative, expressed
107	107	-	107	107	gene:LPERR04G18370	LOC_Os04g48800	-	-	-	-	-	GDSL-like lipase/acylhydrolase, putative, expressed
-	14	-	14	-	gene:LPERR06G01560	LOC_Os09g32650	-	-	-	-	-	leucyl-tRNA synthetase, cytoplasmic, putative, expressed
36	-	-	156	36	gene:LPERR07G19130	LOC_Os07g42030	-	-	-	-	-	DC1 domain-containing protein, putative, expressed
107	107	107	-	107	gene:LPERR08G10080	LOC_Os08g26820	-	-	-	-	-	plant protein of unknown function domain containing protein, expressed
141	156	88	156	88	gene:LPERR01G05630	LOC_Os01g09640	-	-	-	-	-	Myb transcription factor, putative, expressed
-	6	-	23	-	gene:LPERR03G22730	LOC_Os03g44310	-	-	-	-	-	initiation factor 2 subunit family domain containing protein, expressed
-	87	56	87	-	gene:LPERR03G20730	LOC_Os03g40170	-	-	-	-	-	zinc finger, C3HC4 type domain containing protein, expressed
126	126	126	126	126	gene:LPERR05G11660	LOC_Os05g31770	-	-	-	-	-	tetratricopeptide repeat containing protein, putative, expressed
15	-	-	-	15	gene:LPERR05G11860	LOC_Os05g32190	-	-	-	-	-	tungus CG8253-PA, putative, expressed
-	71	89	71	-	gene:LPERR04G00890	LOC_Os04g05050	-	-	-	-	-	pectate lyase precursor, putative, expressed
-	16	-	16	-	gene:LPERR08G09360	LOC_Os05g45890	-	-	-	-	-	tRNAHis guanylyltransferase family protein, expressed
108	108	108	-	108	gene:LPERR09G06640	LOC_Os09g23690	-	-	-	-	-	UBX domain containing protein, expressed
108	108	108	-	108	gene:LPERR11G20530	LOC_Os11g48050	-	-	-	-	-	expressed protein
29	133	-	71	-	gene:LPERR02G17800	LOC_Os02g37030	-	-	-	-	-	protein binding protein, putative, expressed
130	130	51	122	-	gene:LPERR07G20560	LOC_Os07g44320	-	-	-	-	-	expressed protein
142	157	89	157	89	gene:LPERR02G01560	LOC_Os02g03020	-	-	-	-	-	EF hand family protein, putative, expressed
78	78	-	78	-	gene:LPERR02G06650	LOC_Os02g10700	-	-	-	-	-	OsFBL7 - F-box domain and LRR containing protein, expressed
138	79	79	138	-	gene:LPERR06G00200	LOC_Os06g01410	-	-	41	-	-	glutamine cyclotransferase precursor, putative, expressed
-	72	91	72	-	gene:LPERR03G23870	LOC_Os03g46750	-	-	-	-	-	GPI mannosyltransferase 1, putative, expressed
127	127	127	127	127	gene:LPERR08G16810	LOC_Os08g39660	-	-	-	-	-	cytochrome P450, putative, expressed
30	134	-	72	-	gene:LPERR01G24850	LOC_Os01g52050	-	-	-	-	-	systemin receptor SR160 precursor, putative, expressed
109	109	-	109	109	gene:LPERR07G04690	LOC_Os08g25060	159	159	159	-	159	BSD domain-containing protein, putative, expressed
109	109	109	-	109	gene:LPERR08G18320	LOC_Os08g41950	-	-	-	-	-	OsMADS7 - MADS-box family gene with MIKCc type-box, expressed
109	109	109	-	109	gene:LPERR09G16020	LOC_Os09g39462	18	-	20	-	22	nucleic acid binding protein, putative, expressed
-	19	-	19	-	gene:LPERR06G05290	LOC_Os06g08830	-	-	-	-	-	UDP-glucoronosyl and UDP-glucosyl transferase, putative, expressed
-	91	57	91	-	gene:LPERR01G10610	LOC_Os01g17160	-	-	-	-	-	OsSubt1 - Putative Subtilisin homologue, expressed
132	132	132	111	132	gene:LPERR09G11660	LOC_Os09g32820	-	-	-	-	-	uridine/cytidine kinase-like 1, putative, expressed
110	110	110	-	110	gene:LPERR01G27930	LOC_Os01g56390	-	-	-	-	-	OsFBX26 - F-box domain containing protein, expressed
110	110	-	110	110	gene:LPERR03G13280	LOC_Os08g17050	-	-	-	-	-	expressed protein
80	80	-	80	-	gene:LPERR08G08600	LOC_Os11g48110	-	-	-	-	-	phenylalanine ammonia-lyase, putative, expressed
-	80	140	80	140	gene:LPERR09G09350	LOC_Os09g28570	-	-	-	-	-	zinc-binding alcohol dehydrogenase domain-containing protein 2, putative, expressed
110	110	110	-	110	gene:LPERR10G11820	LOC_Os10g36703	-	-	-	-	-	CPuORF40 - conserved peptide uORF-containing transcript, expressed
158	25	-	58	-	gene:LPERR03G09790	LOC_Os03g15050	-	-	-	-	-	phosphoenolpyruvate carboxykinase, putative, expressed
109	-	-	23	109	gene:LPERR06G04280	LOC_Os06g07480	-	-	-	-	-	CDK-activating kinase assembly factor MAT1 family protein, expressed
132	132	132	113	132	gene:LPERR09G09310	LOC_Os09g28510	-	-	-	-	-	EF hand family protein, putative, expressed
21	-	-	-	21	gene:LPERR03G05820	LOC_Os03g08930	-	-	-	-	-	helix-loop-helix DNA-binding protein, putative, expressed
81	81	-	81	-	gene:LPERR01G07650	LOC_Os01g13550	174	-	-	-	-	beta-amylase, putative, expressed
-	10	126	107	-	gene:LPERR01G29900	LOC_Os01g59620	-	-	-	-	-	histone-lysine N-methyltransferase, H3 lysine-9 specific SUVH1, putative, expressed
-	92	59	92	-	gene:LPERR03G21340	LOC_Os03g41110	-	-	-	-	-	ZOS3-14 - C2H2 zinc finger protein, expressed
135	135	39	135	-	gene:LPERR01G12180	LOC_Os01g21590	-	-	-	-	-	homeodomain, putative, expressed
32	139	198	75	-	gene:LPERR02G23010	LOC_Os02g46100	-	-	-	-	-	RING-H2 finger protein, putative, expressed
111	111	111	-	111	gene:LPERR03G13930	LOC_Os03g21030	-	-	-	-	-	no apical meristem protein, putative, expressed
59	163	163	-	59	gene:LPERR04G16340	LOC_Os04g45630	-	-	-	-	-	expressed protein
111	111	111	-	111	gene:LPERR10G07040	LOC_Os10g27230	-	-	-	-	-	endonuclease/exonuclease/phosphatase family domain containing protein, expressed
145	159	91	159	91	gene:LPERR02G00910	LOC_Os02g02370	-	-	-	-	-	myb-like DNA-binding domain containing protein, putative, expressed
109	-	27	-	109	gene:LPERR03G32290	LOC_Os03g58610	198	198	198	-	154	expressed protein
104	104	133	104	-	gene:LPERR06G20050	LOC_Os06g45730	-	-	-	-	-	MBTB11 - Bric-a-Brac, Tramtrack, Broad Complex BTB domain with Meprin and TRAF Homology MATH domain, expressed
129	129	129	129	129	gene:LPERR09G14640	LOC_Os09g37790	-	-	-	-	-	S-locus-specific glycoprotein S13 precursor, putative, expressed
-	23	-	23	-	gene:LPERR02G20740	LOC_Os02g42580	-	-	-	-	-	vacuolar protein-sorting protein bro1, putative, expressed
-	-	116	14	116	gene:LPERR03G12330	LOC_Os03g18590	-	-	-	-	-	malonyl CoA-acyl carrier protein transacylase, mitochondrial precursor, putative, expressed
82	82	-	82	-	gene:LPERR05G13720	LOC_Os05g35266	-	-	-	-	-	galactosyltransferase, putative, expressed
118	118	118	-	92	gene:LPERR06G20110	LOC_Os06g45800	43	-	-	-	43	PAP/25A associated domain containing protein, putative, expressed
112	112	112	-	112	gene:LPERR01G07080	LOC_Os01g12020	-	-	-	-	-	LTPL18 - Protease inhibitor/seed storage/LTP family protein precursor, expressed
-	24	-	24	-	gene:LPERR01G08190	LOC_Os01g12860	-	-	-	-	-	MYB family transcription factor, putative, expressed
24	-	-	-	24	gene:LPERR01G36320	LOC_Os01g68840	-	-	-	-	-	CRP6 - Cysteine-rich family protein precursor, expressed
112	112	112	-	112	gene:LPERR05G15920	LOC_Os05g39680	-	-	-	-	-	PX domain containing protein, expressed
-	63	63	158	164	gene:LPERR10G11030	LOC_Os10g35580	-	-	-	-	-	ATEB1A-like microtubule associated protein, putative, expressed
105	105	134	105	-	gene:LPERR02G05500	LOC_Os02g08540	-	-	-	-	-	expressed protein
41	-	-	167	41	gene:LPERR09G01210	LOC_Os09g07350	-	-	-	-	-	fasciclin-like arabinogalactan protein 8 precursor, putative, expressed
141	84	84	-	141	gene:LPERR05G04880	LOC_Os05g08970	-	-	-	-	-	SSRP1-like FACT complex subunit, putative, expressed
-	83	142	83	142	gene:LPERR08G16720	LOC_Os08g39550	-	-	-	-	-	polygalacturonase inhibitor 2 precursor, putative, expressed
25	-	-	-	25	gene:LPERR09G00490	LOC_Os09g03620	-	-	-	-	-	wall-associated receptor kinase-like 20 precursor, putative, expressed
25	-	-	-	25	gene:LPERR09G14130	LOC_Os09g37270	-	-	-	-	-	ATROPGEF7/ROPGEF7, putative, expressed
130	130	130	130	130	gene:LPERR10G00960	LOC_Os10g41910	-	-	-	-	-	expressed protein
103	-	74	-	74	gene:LPERR02G15310	LOC_Os02g33070	108	-	-	-	-	expressed protein
113	113	-	113	113	gene:LPERR01G35360	LOC_Os01g67630	-	-	-	-	-	peptide transporter PTR2, putative, expressed
113	113	113	-	113	gene:LPERR02G21330	LOC_Os02g43550	4	-	-	24	4	cyclin, putative, expressed
113	113	113	-	113	gene:LPERR10G08360	LOC_Os10g31030	-	-	-	-	-	EMB1691, putative, expressed
-	96	61	96	-	gene:LPERR02G27200	LOC_Os02g52170	-	-	-	-	-	expressed protein
27	-	-	-	27	gene:LPERR01G36990	LOC_Os01g70110	-	-	-	-	-	No apical meristem protein, putative, expressed
34	143	-	77	-	gene:LPERR05G05140	LOC_Os07g27580	-	-	-	-	-	HAD superfamily phosphatase, putative, expressed
-	69	116	69	-	gene:LPERR06G02270	LOC_Os06g04870	-	-	-	-	-	homeobox associated leucine zipper, putative, expressed
104	-	75	-	75	gene:LPERR12G10830	LOC_Os12g31840	-	-	-	-	-	ZOS12-05 - C2H2 zinc finger protein, expressed
168	26	-	61	-	gene:LPERR10G11260	LOC_Os10g35950	-	-	-	-	-	transferase family protein, putative, expressed
114	114	-	114	114	gene:LPERR02G00290	LOC_Os02g01280	-	-	-	-	-	T-complex protein, putative, expressed
114	114	114	-	114	gene:LPERR03G31520	LOC_Os03g58120	-	-	-	-	-	PPR repeat domain containing protein, putative, expressed
114	114	114	-	114	gene:LPERR03G34750	LOC_Os03g62760	-	-	-	-	-	expressed protein
114	114	114	-	114	gene:LPERR11G13570	LOC_Os11g35320	-	-	-	-	-	BSD domain-containing protein, putative, expressed
-	28	-	28	-	gene:LPERR12G08230	LOC_Os12g22284	-	-	-	-	-	white-brown complex homolog protein 11, putative, expressed
107	107	136	107	-	gene:LPERR03G10130	LOC_Os03g15560	-	-	-	-	-	wibg, putative, expressed
124	124	124	-	85	gene:LPERR07G18610	LOC_Os07g41310	-	-	-	-	-	COBRA, putative, expressed
43	-	-	171	43	gene:LPERR10G13680	LOC_Os10g40130	-	-	-	-	-	Mur ligase family protein, putative, expressed
162	-	48	-	48	gene:LPERR06G01200	LOC_Os06g03380	-	-	-	-	-	expressed protein
-	-	122	15	122	gene:LPERR01G24900	LOC_Os01g52100	143	143	143	143	143	DUF581 domain containing protein, expressed
171	27	-	62	-	gene:LPERR02G18310	LOC_Os02g38040	15	86	-	37	-	leucine-rich repeat family protein, putative, expressed
132	132	132	132	132	gene:LPERR03G04890	LOC_Os03g07870	-	-	-	-	-	expressed protein
115	115	115	-	115	gene:LPERR03G07540	LOC_Os03g11530	-	77	-	-	-	nucleotide pyrophosphatase/phosphodiesterase, putative, expressed
115	115	115	-	115	gene:LPERR06G14870	LOC_Os06g35700	-	-	-	-	-	reticuline oxidase-like protein precursor, putative, expressed
115	115	115	-	115	gene:LPERR07G18800	LOC_Os07g41650	-	-	-	-	-	pectinesterase, putative, expressed
115	115	-	115	115	gene:LPERR11G10280	LOC_Os11g26910	-	-	-	-	-	SKP1-like protein 1B, putative, expressed
108	108	137	108	-	gene:LPERR02G09560	LOC_Os02g16500	-	-	-	-	-	expressed protein
188	43	43	-	188	gene:LPERR02G10930	LOC_Os02g19140	-	-	-	-	-	seven in absentia protein family domain containing protein, expressed
108	-	77	-	77	gene:LPERR03G35040	LOC_Os03g63390	-	-	-	-	-	plastocyanin-like domain containing protein, putative, expressed
-	83	96	83	-	gene:LPERR06G14360	LOC_Os06g34440	-	-	-	-	-	dnaJ domain containing protein, expressed
69	-	52	-	142	gene:LPERR02G13790	LOC_Os02g29040	-	-	-	-	-	ankyrin repeat domain containing protein, putative, expressed
69	-	52	-	142	gene:LPERR02G13790	LOC_Os02g29130	58	-	-	-	-	ankyrin, putative, expressed
-	25	128	110	-	gene:LPERR09G02920	LOC_Os11g05850	-	-	-	-	-	cyclin-T1-3, putative, expressed
88	88	-	88	-	gene:LPERR02G17730	LOC_Os02g36960	-	-	-	-	-	choline transporter-related, putative, expressed
49	183	183	-	49	gene:LPERR02G22150	LOC_Os02g44850	-	-	8	-	-	GDSL-like lipase/acylhydrolase, putative, expressed
-	23	197	47	197	gene:LPERR06G23800	LOC_Os06g51470	-	-	-	-	-	expressed protein
116	116	116	-	116	gene:LPERR07G04250	LOC_Os07g07910	-	-	-	-	-	potassium channel AKT1, putative, expressed
-	123	139	63	139	gene:LPERR07G23830	LOC_Os07g48970	-	-	-	-	-	OsPOP17 - Putative Prolyl Oligopeptidase homologue, expressed
109	-	78	-	78	gene:LPERR02G15320	LOC_Os02g33080	117	-	-	-	-	N-carbamoylputrescine amidase, putative, expressed
133	133	133	133	133	gene:LPERR05G14830	LOC_Os05g38140	-	-	-	-	-	basic helix-loop-helix DND-binding domain containing protein, expressed
-	44	-	22	-	gene:LPERR06G22450	LOC_Os06g49340	-	70	-	15	-	OsFBDUF35 - F-box and DUF domain containing protein, expressed
-	33	-	33	-	gene:LPERR09G06570	LOC_Os09g23560	-	-	-	-	-	dehydrogenase, putative, expressed
46	-	-	174	46	gene:LPERR11G07390	LOC_Os11g14190	-	-	-	-	-	ARGOS, putative, expressed
89	89	-	89	-	gene:LPERR07G04870	LOC_Os07g08840	-	-	112	-	112	thioredoxin, putative, expressed
-	22	-	46	-	gene:LPERR01G33090	LOC_Os01g64780	-	-	-	-	-	COV1, putative, expressed
34	-	-	-	34	gene:LPERR05G18460	LOC_Os05g43680	-	-	-	-	-	expressed protein
117	117	117	-	117	gene:LPERR06G07440	LOC_Os12g17080	-	-	-	-	-	pentatricopeptide, putative, expressed
117	117	-	117	117	gene:LPERR08G05770	LOC_Os08g12430	-	-	-	-	-	VERNALIZATION-INSENSITIVE, putative, expressed
9	-	-	59	-	gene:LPERR09G08790	LOC_Os09g27650	2	2	12	2	2	ZOS9-14 - C2H2 zinc finger protein, expressed
34	-	-	-	34	gene:LPERR10G13880	LOC_Os10g40530	-	-	-	-	-	LTPL146 - Protease inhibitor/seed storage/LTP family protein precursor, expressed
49	-	-	20	-	gene:LPERR02G11080	LOC_Os02g19440	38	38	38	38	38	sirohydrochlorin ferrochelatase, putative, expressed
45	-	24	-	-	gene:LPERR04G16610	LOC_Os04g46020	-	-	-	-	-	GATA zinc finger domain containing protein, expressed
178	28	-	63	-	gene:LPERR05G11630	LOC_Os05g31730	-	-	-	-	-	transporter, monovalent cation:proton antiporter-2 family, putative, expressed
34	-	35	-	-	gene:LPERR10G09950	LOC_Os10g33920	-	-	-	-	-	transporter-related, putative, expressed
-	35	-	35	-	gene:LPERR05G17730	LOC_Os05g42130	-	-	-	-	-	MONOCULM 1, putative, expressed
-	104	62	104	-	gene:LPERR07G03080	LOC_Os07g06090	-	-	-	-	-	expressed protein
90	90	-	90	-	gene:LPERR07G04930	LOC_Os07g08950	-	-	-	-	-	FAD-linked oxidoreductase protein, putative, expressed
35	-	-	-	35	gene:LPERR10G13870	LOC_Os10g40510	-	-	-	-	-	LTPL144 - Protease inhibitor/seed storage/LTP family protein precursor, expressed
134	134	134	134	134	gene:LPERR11G04670	LOC_Os11g08210	-	-	-	-	-	no apical meristem protein, putative, expressed
66	-	136	133	136	gene:LPERR02G09090	LOC_Os02g15230	70	-	-	-	70	GDSL-like lipase/acylhydrolase, putative, expressed
57	89	-	125	-	gene:LPERR02G28270	LOC_Os02g53510	-	-	-	-	-	oxidoreductase/ transition metal ion binding protein, putative, expressed
118	118	-	118	118	gene:LPERR01G29890	LOC_Os01g59610	-	-	-	-	-	KAZ1 - Kazal-type serine protease inhibitor precursor, expressed
51	-	-	21	-	gene:LPERR02G11090	LOC_Os02g19510	-	-	-	-	-	lysine ketoglutarate reductase trans-splicing related 1, putative, expressed
-	75	-	75	122	gene:LPERR04G00480	LOC_Os04g02730	-	-	-	-	-	tRNA-dihydrouridine synthase 3-like, putative, expressed
118	118	118	-	118	gene:LPERR04G21920	LOC_Os04g53810	-	-	-	-	-	leucoanthocyanidin reductase, putative, expressed
129	-	-	14	129	gene:LPERR08G16970	LOC_Os08g39960	-	-	-	-	-	3-oxoacyl-reductase, chloroplast precursor, putative, expressed
76	-	121	-	76	gene:LPERR01G08450	LOC_Os01g14010	-	-	-	-	-	ZOS1-05 - C2H2 zinc finger protein, expressed
144	144	41	144	-	gene:LPERR03G12610	LOC_Os03g18980	-	-	-	-	-	kinesin motor domain containing protein, expressed
120	-	163	27	163	gene:LPERR05G17960	LOC_Os05g43040	-	-	-	-	-	tetratricopeptide repeat domain containing protein, expressed
179	29	-	65	-	gene:LPERR08G06310	LOC_Os02g26430	-	-	-	-	-	WRKY42, expressed
132	147	82	147	165	gene:LPERR10G11560	LOC_Os10g36390	-	-	-	162	-	monocopper oxidase, putative, expressed
-	48	-	26	-	gene:LPERR04G17050	LOC_Os04g46610	-	69	-	118	-	PAP fibrillin family domain containing protein, expressed
-	39	35	-	-	gene:LPERR11G10940	LOC_Os11g29700	-	-	-	-	-	expressed protein
135	135	135	135	135	gene:LPERR01G09810	LOC_Os01g16080	-	-	-	-	-	expressed protein
26	-	-	49	-	gene:LPERR01G28980	LOC_Os01g57854	-	-	-	-	-	pectinesterase, putative, expressed
175	75	143	139	143	gene:LPERR06G04850	LOC_Os06g08360	175	175	175	-	175	ethylene-responsive element-binding protein, putative, expressed
66	143	-	-	66	gene:LPERR06G06090	LOC_Os06g10310	-	-	-	-	-	growth regulating factor protein, putative, expressed
119	119	119	-	119	gene:LPERR02G20820	LOC_Os02g42670	-	-	-	-	-	DUF1771 domain containing protein, putative, expressed
119	119	119	-	119	gene:LPERR02G26430	LOC_Os02g51040	-	-	-	-	-	expansin precursor, putative, expressed
38	-	-	-	38	gene:LPERR08G03220	LOC_Os02g19060	-	-	-	-	-	expressed protein
116	-	80	-	80	gene:LPERR09G08210	LOC_Os09g26700	-	-	-	-	-	choline/ethanolamine kinase, putative, expressed
27	-	-	50	-	gene:LPERR02G28860	LOC_Os02g54370	-	-	-	-	-	hypro1, putative, expressed
124	-	-	29	124	gene:LPERR12G02620	LOC_Os11g04954	-	-	-	-	118	DNA repair protein Rad51, putative, expressed
39	-	-	-	39	gene:LPERR02G01410	LOC_Os02g02910	-	-	-	-	-	expressed protein
39	-	-	-	39	gene:LPERR03G19220	LOC_Os03g32270	-	-	-	-	-	hydrolase, alpha/beta fold family domain containing protein, expressed
151	110	66	-	151	gene:LPERR05G15070	LOC_Os05g38460	-	-	-	-	-	MYB family transcription factor, putative, expressed
28	-	-	51	-	gene:LPERR03G34190	LOC_Os03g61930	-	-	-	-	-	ACBP4, putative, expressed
40	-	-	-	40	gene:LPERR01G04320	LOC_Os08g09210	-	-	-	-	-	phosphoribosylamine--glycine ligase, putative, expressed
118	-	81	-	81	gene:LPERR02G00140	LOC_Os02g01170	-	-	-	-	-	HECT-domain domain containing protein, expressed
67	173	173	-	67	gene:LPERR02G05130	LOC_Os02g08130	-	-	-	-	-	FGGY family of carbohydrate kinases, putative, expressed
127	127	127	-	99	gene:LPERR03G09170	LOC_Os03g14040	-	-	-	-	-	expressed protein
36	159	-	85	-	gene:LPERR04G06830	LOC_Os04g31070	-	-	-	-	-	acyl-desaturase, chloroplast precursor, putative, expressed
120	120	120	-	120	gene:LPERR06G07910	LOC_Os06g12960	-	-	-	-	-	expressed protein
120	120	-	120	120	gene:LPERR07G20640	LOC_Os07g44410	-	-	-	-	-	WD40-like Beta Propeller Repeat family protein, expressed
124	165	-	165	26	gene:LPERR08G20520	LOC_Os08g44930	-	-	-	-	-	SNARE domain containing protein, putative, expressed
28	126	126	-	-	gene:LPERR11G14470	LOC_Os11g37060	-	-	-	-	-	OsFBDUF52 - F-box and DUF domain containing protein, expressed
-	108	64	108	-	gene:LPERR12G04080	LOC_Os12g07350	-	-	-	-	-	tRNA nucleotidyltransferase/polyA polymerase family protein, putative, expressed
41	-	-	-	41	gene:LPERR01G03550	LOC_Os01g06580	-	-	-	-	-	fasciclin domain containing protein, expressed
-	41	-	41	-	gene:LPERR01G11230	LOC_Os01g18890	-	-	-	-	-	peroxidase precursor, putative, expressed
99	142	-	142	99	gene:LPERR11G15300	LOC_Os11g38650	-	97	-	-	-	UDP-glucoronosyl/UDP-glucosyl transferase, putative, expressed
71	-	-	12	-	gene:LPERR03G16320	LOC_Os08g41300	-	-	-	-	-	60S ribosomal protein L32, putative, expressed
37	160	-	86	-	gene:LPERR03G28270	LOC_Os03g53230	-	-	-	-	-	bifunctional 3-phosphoadenosine 5-phosphosulfate synthetase, putative, expressed
165	165	23	165	165	gene:LPERR09G12280	LOC_Os09g33800	-	-	-	-	-	arabinogalactan protein, putative, expressed
197	45	45	-	197	gene:LPERR02G01790	LOC_Os02g03294	-	-	-	-	-	cyclin, putative, expressed
166	99	120	99	-	gene:LPERR03G15940	LOC_Os03g25000	-	-	-	-	-	GDSL-like lipase/acylhydrolase, putative, expressed
42	-	-	-	42	gene:LPERR05G12400	LOC_Os02g10180	-	-	-	-	-	dnaJ homolog subfamily C member, putative, expressed
121	121	121	-	121	gene:LPERR07G05840	LOC_Os07g10490	-	-	-	-	-	zeta-carotene desaturase, chloroplast/chromoplast precursor, putative, expressed
-	109	66	109	-	gene:LPERR08G18950	LOC_Os08g39060	-	-	-	-	-	F-box protein At-B, putative, expressed
121	121	-	121	121	gene:LPERR12G11710	LOC_Os12g34360	-	-	-	-	-	expressed protein
42	-	-	-	43	gene:LPERR01G02190	LOC_Os01g04450	-	-	-	-	-	OsWAK2 - OsWAK receptor-like cytoplasmic kinase OsWAK-RLCK, expressed
106	106	135	138	-	gene:LPERR07G12380	LOC_Os07g30810	148	148	-	148	-	nucleobase-ascorbate transporter, putative, expressed
-	43	-	43	-	gene:LPERR02G12600	LOC_Os02g43080	-	-	-	-	-	PPR repeat domain containing protein, putative, expressed
179	76	146	140	146	gene:LPERR08G04130	LOC_Os08g07400	-	-	-	-	-	cullin, putative, expressed
58	-	103	126	-	gene:LPERR12G09840	LOC_Os12g29400	129	-	-	-	129	GRAM domain containing protein, expressed
62	182	-	182	62	gene:LPERR01G14110	LOC_Os12g41530	-	-	-	-	-	cysteine-rich receptor-like protein kinase 8 precursor, putative, expressed
122	122	122	-	122	gene:LPERR01G31710	LOC_Os01g62490	-	-	-	-	-	laccase precursor protein, putative, expressed
131	-	123	111	123	gene:LPERR01G35890	LOC_Os01g68380	-	-	-	-	-	expressed protein
122	122	122	-	122	gene:LPERR03G26270	LOC_Os03g50355	-	-	-	-	-	AT hook-containing DNA-binding protein, putative, expressed
96	96	-	96	-	gene:LPERR06G08800	LOC_Os06g14540	-	-	-	-	-	endoglucanase, putative, expressed
-	44	-	44	-	gene:LPERR07G24100	LOC_Os07g49290	-	-	-	-	-	PHD finger family protein, putative, expressed
122	122	122	-	122	gene:LPERR09G11780	LOC_Os09g32710	-	-	-	-	-	expressed protein
-	111	67	111	-	gene:LPERR01G38950	LOC_Os01g72870	-	-	-	-	-	BAS1, putative, expressed
149	149	42	149	-	gene:LPERR02G16680	LOC_Os02g35220	-	-	-	-	-	expressed protein
112	112	153	112	-	gene:LPERR05G07270	LOC_Os05g15770	114	114	114	-	104	glycosyl hydrolase, putative, expressed
-	32	-	57	-	gene:LPERR07G06880	LOC_Os07g12910	-	-	-	-	-	PHD finger protein, putative, expressed
-	112	52	-	126	gene:LPERR01G11000	LOC_Os01g18400	-	-	-	-	-	CHIT10 - Chitinase family protein precursor, expressed
-	45	-	45	-	gene:LPERR03G21850	LOC_Os03g42520	-	-	10	-	-	expressed protein
92	99	99	-	-	gene:LPERR06G04340	LOC_Os06g07620	-	-	-	-	-	expressed protein
160	166	99	166	99	gene:LPERR07G16810	LOC_Os07g38460	-	-	-	-	-	expressed protein
138	138	138	138	138	gene:LPERR12G05630	LOC_Os12g12360	-	-	-	-	-	transposon protein, putative, Mutator sub-class, expressed
123	123	123	-	123	gene:LPERR05G18540	LOC_Os05g43820	114	-	-	-	114	ras-related protein, putative, expressed
199	47	47	-	199	gene:LPERR07G16280	LOC_Os07g37830	-	-	-	-	-	peptidyl-prolyl cis-trans isomerase CYP37, chloroplast precursor, putative, expressed
-	3	-	89	-	gene:LPERR08G04840	LOC_Os08g08700	-	-	-	-	-	ubiquitin family protein, putative, expressed
123	123	-	123	123	gene:LPERR09G07810	LOC_Os09g26144	-	-	-	-	-	glutamate receptor, putative, expressed
-	-	62	-	31	gene:LPERR08G18690	LOC_Os08g42610	-	-	-	-	-	pentatricopeptide, putative, expressed
55	-	119	-	119	gene:LPERR08G18840	LOC_Os08g42760	-	-	-	-	-	methyltransferase domain containing protein, expressed
-	113	68	113	-	gene:LPERR06G06290	LOC_Os06g10660	-	-	-	-	-	lysM domain-containing GPI-anchored protein 1 precursor, putative, expressed
98	98	-	98	-	gene:LPERR07G00870	LOC_Os01g57360	-	-	-	-	-	acyltransferase, putative, expressed
123	-	86	-	86	gene:LPERR02G11930	LOC_Os02g21890	-	18	-	-	-	expressed protein
-	32	63	-	-	gene:LPERR02G31930	LOC_Os02g58640	-	-	-	-	-	tumor susceptibility gene 101, putative, expressed
139	139	139	139	139	gene:LPERR05G10760	LOC_Os05g30190	-	-	-	-	-	phytochrome A-associated F-box protein, putative, expressed
-	48	-	48	-	gene:LPERR04G03260	LOC_Os04g15560	-	-	-	-	-	protein kinase, putative, expressed
-	5	-	91	-	gene:LPERR05G00580	LOC_Os05g01780	-	-	-	-	-	STE_PAK_Ste20++TranslationKinase_Slob_Wnk.1 - STE kinases include homologs to sterile 7, sterile 11 and sterile 20 from yeast, expressed
48	-	-	-	48	gene:LPERR06G18170	LOC_Os06g42700	-	-	-	-	-	zinc finger, C3HC4 type domain containing protein, expressed
124	124	-	124	124	gene:LPERR10G08320	LOC_Os10g30610	-	-	-	-	-	white-brown complex homolog protein, putative, expressed
-	114	69	114	-	gene:LPERR04G08490	LOC_Os04g33520	-	-	-	-	-	RCLEA6 - Root cap and Late embryogenesis related family protein precursor, expressed
114	114	155	114	-	gene:LPERR07G16710	LOC_Os07g38360	-	-	-	-	-	expressed protein
114	-	70	-	114	gene:LPERR01G07690	LOC_Os01g13490	-	-	-	-	-	expressed protein
49	-	-	-	49	gene:LPERR06G13010	LOC_Os06g24730	-	-	-	-	-	hydrolase, alpha/beta fold family domain containing protein, expressed
-	49	-	49	-	gene:LPERR06G16480	LOC_Os06g39230	-	-	-	-	-	aldehyde dehydrogenase, putative, expressed
-	33	-	65	-	gene:LPERR08G03300	LOC_Os08g05840	-	-	-	-	-	DNA topoisomerase 1, putative, expressed
-	49	49	-	-	gene:LPERR08G07260	LOC_Os08g16430	-	-	-	-	-	phytochrome P450, putative, expressed
-	-	59	-	39	gene:LPERR10G13440	LOC_Os10g39850	-	-	-	-	-	zinc finger, C3HC4 type domain containing protein, expressed
125	-	87	-	87	gene:LPERR01G22480	LOC_Os01g48390	-	103	-	-	-	expressed protein
142	142	142	131	142	gene:LPERR03G32920	LOC_Os03g60140	-	-	-	-	-	U-box domain-containing protein, putative, expressed
156	156	156	75	156	gene:LPERR04G04920	LOC_Os04g24520	85	85	20	85	-	ribosomal protein L51, putative, expressed
136	157	103	-	103	gene:LPERR05G22670	LOC_Os05g50340	-	-	-	-	-	MYB family transcription factor, putative, expressed
50	-	-	199	50	gene:LPERR06G03960	LOC_Os06g06980	-	-	-	-	-	caffeoyl-CoA O-methyltransferase, putative, expressed
125	125	125	-	125	gene:LPERR02G04770	LOC_Os02g07650	-	-	-	-	-	zinc-binding protein, putative, expressed
125	125	125	-	125	gene:LPERR02G09710	LOC_Os02g16730	-	-	-	-	-	expansin precursor, putative, expressed
-	50	50	-	-	gene:LPERR03G06630	LOC_Os03g10370	-	-	-	-	-	ADP-ribosylation factor, putative, expressed
100	100	-	100	-	gene:LPERR03G15250	LOC_Os03g22900	-	-	-	-	-	SNF2 family N-terminal domain containing protein, expressed
-	-	60	-	40	gene:LPERR03G15370	LOC_Os03g25010	-	-	-	-	-	GDSL-like lipase/acylhydrolase, putative, expressed
125	125	-	125	125	gene:LPERR03G25700	LOC_Os03g49500	-	-	-	-	-	ethylene receptor, putative, expressed
125	125	125	-	125	gene:LPERR08G13620	LOC_Os08g34510	-	-	-	-	-	expressed protein
122	122	-	122	135	gene:LPERR01G15340	LOC_Os10g42780	-	-	-	-	-	lrgB-like family protein, expressed
-	1	-	100	-	gene:LPERR05G18190	LOC_Os05g43470	-	-	-	-	-	outer membrane protein, OMP85 family, putative, expressed
-	64	64	-	173	gene:LPERR07G15640	LOC_Os07g36690	-	-	-	-	-	CSLF2 - cellulose synthase-like family F; beta1,3;1,4 glucan synthase, expressed
50	199	-	115	138	gene:LPERR01G05650	LOC_Os01g09700	-	-	-	-	-	aminotransferase, classes I and II, domain containing protein, expressed
51	-	-	-	51	gene:LPERR05G16810	LOC_Os05g41010	-	-	-	-	-	oxidoreductase, putative, expressed
51	-	-	-	51	gene:LPERR05G23620	LOC_Os05g51550	-	-	146	-	-	DNA binding protein, putative, expressed
13	-	-	89	-	gene:LPERR07G23460	LOC_Os07g48510	-	-	-	-	-	thioredoxin, putative, expressed
126	-	88	-	88	gene:LPERR08G08960	LOC_Os08g23290	-	-	-	41	-	serine/threonine-protein kinase BRI1-like 2 precursor, putative, expressed
117	152	117	-	117	gene:LPERR08G01270	LOC_Os08g02094	-	-	-	-	-	GDSL-like lipase/acylhydrolase, putative, expressed
126	126	-	126	126	gene:LPERR01G09100	LOC_Os01g14840	-	-	-	-	-	ZOS1-06 - C2H2 zinc finger protein, expressed
126	126	126	-	126	gene:LPERR07G11870	LOC_Os07g29600	-	-	-	-	-	zinc finger, C3HC4 type, domain containing protein, expressed
52	-	-	-	52	gene:LPERR07G13200	LOC_Os07g32510	80	-	-	-	80	dof zinc finger domain containing protein, putative, expressed
157	157	157	76	157	gene:LPERR07G21650	LOC_Os03g20700	182	182	182	182	182	magnesium-chelatase, putative, expressed
126	126	126	-	126	gene:LPERR11G12240	LOC_Os11g32520	-	-	-	-	-	OsGH3.13 - Probable indole-3-acetic acid-amido synthetase, expressed
-	54	-	51	-	gene:LPERR03G33880	LOC_Os03g61540	-	-	-	-	-	lipase class 3 family protein, putative, expressed
127	-	89	-	89	gene:LPERR06G00680	LOC_Os06g02180	-	-	-	-	-	CSLD2 - cellulose synthase-like family D, expressed
-	-	64	-	41	gene:LPERR10G13450	LOC_Os10g39860	-	-	-	-	-	expressed protein
141	141	141	141	141	gene:LPERR11G10390	LOC_Os11g27400	-	-	-	-	-	glycosyl hydrolase, putative, expressed
53	-	-	-	53	gene:LPERR03G21690	LOC_Os03g42130	-	-	-	-	-	gibberellin 20 oxidase 2, putative, expressed
-	49	-	-	57	gene:LPERR04G14670	LOC_Os04g42920	-	-	-	-	-	dehydrogenase, putative, expressed
-	53	53	-	-	gene:LPERR06G13220	LOC_Os06g22960	-	-	-	112	-	aquaporin protein, putative, expressed
54	199	199	-	54	gene:LPERR07G19030	LOC_Os07g42070	-	-	-	-	-	DC1 domain-containing protein, putative, expressed
92	-	-	15	-	gene:LPERR05G22640	LOC_Os05g50290	-	-	-	-	-	hhH-GPD superfamily base excision DNA repair protein, putative, expressed
127	127	127	-	127	gene:LPERR04G04310	LOC_Os04g22210	-	-	-	-	-	SCP-like extracellular protein, expressed
11	-	-	97	-	gene:LPERR06G06680	LOC_Os06g11210	-	-	-	-	-	12-oxophytodienoate reductase, putative, expressed
127	127	-	127	127	gene:LPERR06G18680	LOC_Os03g32630	-	-	-	-	-	ABC transporter, ATP-binding protein, putative, expressed
-	54	54	-	-	gene:LPERR09G02020	LOC_Os09g09500	-	-	-	-	-	lectin-like receptor kinase, putative, expressed
158	158	158	77	158	gene:LPERR02G16380	LOC_Os02g34930	-	-	-	-	-	expressed protein
55	-	-	-	55	gene:LPERR02G21080	LOC_Os05g02890	-	-	-	-	-	white-brown complex homolog protein 16, putative, expressed
-	93	162	93	162	gene:LPERR05G05500	LOC_Os05g11250	-	-	-	-	-	lachrymatory factor synthase, putative, expressed
55	-	-	-	55	gene:LPERR08G13210	LOC_Os09g24820	-	-	-	-	-	ZF-HD protein dimerisation region containing protein, expressed
-	33	-	78	-	gene:LPERR01G26020	LOC_Os01g53810	-	-	-	-	-	peptidase, putative, expressed
-	-	69	-	42	gene:LPERR08G11720	LOC_Os08g31510	125	-	-	-	-	DUF581 domain containing protein, expressed
128	128	-	128	128	gene:LPERR03G10170	LOC_Os03g15630	86	-	-	-	86	harpin-induced protein 1 domain containing protein, expressed
-	56	-	56	-	gene:LPERR03G10490	LOC_Os03g16010	-	-	-	-	136	BRASSINOSTEROID INSENSITIVE 1-associated receptor kinase 1 precursor, putative, expressed
-	94	-	18	-	gene:LPERR03G31200	LOC_Os03g57660	-	-	-	-	-	peptidase, putative, expressed
-	94	-	18	-	gene:LPERR03G31200	LOC_Os03g57670	-	-	-	-	-	DUF260 domain containing protein, putative, expressed
128	128	128	-	128	gene:LPERR06G10000	LOC_Os06g18830	-	-	-	-	-	AGC_PVPK_like_kin82y.13 - ACG kinases include homologs to PKA, PKG and PKC, expressed
84	-	-	29	-	gene:LPERR03G26830	LOC_Os03g51050	-	-	-	-	-	peptide transporter PTR2, putative, expressed
147	-	-	20	147	gene:LPERR10G15660	LOC_Os10g42860	-	-	-	-	-	ribosomal protein L35, putative, expressed
143	143	143	143	143	gene:LPERR04G08960	LOC_Os08g31810	-	-	-	78	-	RNA recognition motif containing protein, putative, expressed
7	-	-	108	-	gene:LPERR10G04050	LOC_Os09g06620	-	-	-	-	-	OsFBX307 - F-box domain containing protein, expressed
129	129	129	-	129	gene:LPERR03G25300	LOC_Os03g48930	-	-	-	-	-	peptidase, T1 family, putative, expressed
-	58	-	58	-	gene:LPERR04G14310	LOC_Os04g42370	-	-	-	-	-	expressed protein
58	-	-	-	58	gene:LPERR07G09210	LOC_Os07g19530	-	-	-	-	-	peptidase, putative, expressed
-	58	58	-	-	gene:LPERR07G19980	LOC_Os03g62150	-	-	-	-	-	heat shock protein DnaJ, putative, expressed
-	121	74	121	-	gene:LPERR09G00360	LOC_Os09g04430	-	-	-	-	-	expressed protein
58	-	-	-	58	gene:LPERR10G12470	LOC_Os10g37980	-	-	-	-	-	prephenate dehydratase domain containing protein, expressed
145	-	126	120	126	gene:LPERR02G07600	LOC_Os02g12560	-	-	-	-	-	expressed protein
-	-	74	-	43	gene:LPERR03G20240	LOC_Os03g38540	-	-	-	-	-	folic acid binding protein, putative, expressed
148	148	-	22	-	gene:LPERR01G05370	LOC_Os01g09260	-	-	-	-	-	cytokinin dehydrogenase precursor, putative, expressed
-	94	-	24	-	gene:LPERR01G09540	LOC_Os01g15600	-	-	-	-	-	PUR ALPHA-1, putative, expressed
-	36	-	82	-	gene:LPERR03G24360	LOC_Os03g47470	-	-	-	-	-	STE_PAK_Ste20_STLK.4 - STE kinases include homologs to sterile 7, sterile 11 and sterile 20 from yeast, expressed
-	59	-	59	-	gene:LPERR06G23320	LOC_Os06g50940	-	-	-	-	-	GDSL-like lipase/acylhydrolase, putative, expressed
-	59	-	59	-	gene:LPERR06G23320	LOC_Os06g50950	-	-	-	-	-	GDSL-like lipase/acylhydrolase, putative, expressed
73	-	151	144	151	gene:LPERR07G09620	LOC_Os07g23200	-	161	-	-	-	F-actin-capping protein subunit alpha, putative, expressed
144	144	144	144	144	gene:LPERR01G31260	LOC_Os01g61860	-	-	-	-	-	TBC domain containing protein, expressed
-	7	-	113	-	gene:LPERR03G12440	LOC_Os03g18740	-	-	-	-	-	oxidoreductase, short chain dehydrogenase/reductase family, putative, expressed
-	60	60	-	-	gene:LPERR03G15900	LOC_Os03g24920	-	-	-	-	-	ubiquitin family protein, putative, expressed
130	130	130	-	130	gene:LPERR04G12680	LOC_Os04g39970	-	-	-	-	-	vacuolar sorting protein 9 domain-containing protein, putative, expressed
60	-	-	-	60	gene:LPERR06G04410	LOC_Os06g07700	-	-	-	-	-	expressed protein
87	-	80	-	153	gene:LPERR08G17240	LOC_Os01g42620	-	-	-	-	-	pentatricopeptide containing protein, putative, expressed
-	60	-	60	-	gene:LPERR10G10460	LOC_Os10g34730	-	-	-	-	-	GEM, putative, expressed
130	130	130	-	130	gene:LPERR10G14290	LOC_Os10g41100	-	-	-	-	-	CCT motif family protein, expressed
144	-	-	33	144	gene:LPERR01G35780	LOC_Os01g68120	-	-	-	-	-	DCL3, putative, expressed
40	180	-	101	-	gene:LPERR09G08170	LOC_Os09g26620	-	-	-	-	-	auxin-repressed protein, putative, expressed
150	-	-	21	150	gene:LPERR10G15650	LOC_Os10g42870	-	-	-	-	-	peptide transporter PTR2, putative, expressed
-	61	61	-	-	gene:LPERR07G01490	LOC_Os02g09120	-	-	-	-	-	isoleucyl-tRNA synthetase, cytoplasmic, putative, expressed
61	-	-	-	61	gene:LPERR09G07510	LOC_Os09g25540	-	-	-	-	-	receptor-like protein kinase 2 precursor, putative, expressed
-	95	133	95	-	gene:LPERR04G20760	LOC_Os04g52450	-	-	-	-	-	aminotransferase, putative, expressed
-	-	75	-	48	gene:LPERR06G22890	LOC_Os06g50040	132	132	132	-	132	OsSAUR29 - Auxin-responsive SAUR gene family member, expressed
61	-	131	-	131	gene:LPERR12G03850	LOC_Os12g07140	-	-	-	-	-	expressed protein
-	37	-	87	-	gene:LPERR01G00070	LOC_Os01g01120	-	-	-	-	-	enolase-phosphatase E1, putative, expressed
62	-	-	-	62	gene:LPERR01G23300	LOC_Os01g49640	-	-	-	-	-	LTPL149 - Protease inhibitor/seed storage/LTP family protein precursor, expressed
131	131	131	-	131	gene:LPERR03G03000	LOC_Os03g01720	-	-	-	-	-	protein binding protein, putative, expressed
-	196	122	6	-	gene:LPERR03G03480	LOC_Os03g05520	-	-	-	-	-	nicotiana lesion-inducing like, putative, expressed
-	-	62	-	62	gene:LPERR03G04540	LOC_Os01g49900	-	-	-	-	-	peptidyl-tRNA hydrolase, mitochondrial precursor protein, putative, expressed
131	131	131	-	131	gene:LPERR03G08740	LOC_Os03g13380	-	-	-	-	-	transmembrane 9 superfamily member, putative, expressed
-	62	-	62	-	gene:LPERR03G27380	LOC_Os03g51790	-	119	-	-	-	GTPase of unknown function domain containing protein, putative, expressed
62	-	-	-	62	gene:LPERR07G04110	LOC_Os07g07670	-	-	-	-	-	expressed protein
131	131	-	131	131	gene:LPERR08G13510	LOC_Os08g34370	-	-	-	-	-	SET domain containing protein, expressed
145	145	145	145	145	gene:LPERR03G35640	LOC_Os03g64170	-	-	-	-	-	GDSL-like lipase/acylhydrolase, putative, expressed
160	160	45	160	-	gene:LPERR07G11210	LOC_Os07g27480	-	-	-	-	-	ELMO/CED-12 family protein, putative, expressed
-	125	75	125	-	gene:LPERR08G14800	LOC_Os08g36910	-	-	-	-	-	alpha-amylase precursor, putative, expressed
-	-	115	10	-	gene:LPERR11G13120	LOC_Os11g34750	-	-	-	-	-	ABC1 family domain containing protein, putative, expressed
-	-	63	-	63	gene:LPERR01G36580	LOC_Os01g69190	-	-	-	-	-	regulatory protein, putative, expressed
63	-	-	-	63	gene:LPERR03G21290	LOC_Os03g41080	-	-	-	-	-	seed maturation protein PM23, putative, expressed
64	-	-	-	64	gene:LPERR03G20350	LOC_Os03g38950	-	-	-	-	-	chloroplast post-illumination chlorophyll fluorescence increase protein, putative, expressed
-	126	76	126	-	gene:LPERR04G25250	LOC_Os06g41020	-	-	-	-	-	DUF1680 domain containing protein, putative, expressed
132	132	-	132	132	gene:LPERR05G00030	LOC_Os07g01020	-	-	-	-	-	SOR/SNZ family protein, putative, expressed
41	185	-	102	-	gene:LPERR10G12150	LOC_Os10g37410	-	-	-	-	-	TBC domain containing protein, expressed
-	38	-	92	-	gene:LPERR01G36470	LOC_Os01g69070	-	-	-	-	-	auxin efflux carrier component, putative, expressed
65	-	-	-	65	gene:LPERR03G21280	LOC_Os03g41070	-	-	-	-	-	metal transporter Nramp2, putative, expressed
65	-	-	-	65	gene:LPERR03G21280	LOC_Os12g39180	-	-	-	-	-	natural resistance-associated macrophage protein, putative, expressed
65	-	-	-	65	gene:LPERR05G10300	LOC_Os05g28770	-	-	-	-	-	GCRP9 - Glycine and cysteine rich family protein precursor, expressed
146	146	146	146	146	gene:LPERR08G10600	LOC_Os08g28670	-	-	-	-	-	pathogenesis-related Bet v I family protein, putative, expressed
5	-	-	-	126	gene:LPERR04G05410	LOC_Os04g27860	-	-	-	-	-	40S ribosomal protein S27, putative, expressed
39	-	-	92	-	gene:LPERR08G10610	LOC_Os08g28680	-	-	-	-	-	ubiquitin-conjugating enzyme, putative, expressed
181	181	-	138	32	gene:LPERR02G09620	LOC_Os02g16630	-	-	-	-	-	tryptophan biosynthesis protein trpCF, putative, expressed
133	133	133	-	133	gene:LPERR04G10110	LOC_Os04g35660	-	-	-	-	-	no apical meristem protein, putative, expressed
133	133	-	133	133	gene:LPERR10G02320	LOC_Os10g34660	-	-	-	-	-	expressed protein
42	187	-	103	-	gene:LPERR10G12140	LOC_Os10g37400	2	24	-	6	-	DUF538 domain containing protein, putative, expressed
-	67	67	-	-	gene:LPERR01G25250	LOC_Os01g52550	-	-	-	-	-	ABC transporter, ATP-binding protein, putative, expressed
-	-	72	-	62	gene:LPERR02G30080	LOC_Os02g56160	-	-	-	-	-	kelch repeat protein, putative, expressed
-	67	-	67	-	gene:LPERR03G10770	LOC_Os03g16500	-	-	-	-	-	aspartic proteinase nepenthesin precursor, putative, expressed
-	100	-	34	-	gene:LPERR03G18060	LOC_Os03g29630	-	-	-	-	-	ulp1 protease family protein, putative, expressed
-	-	67	-	67	gene:LPERR06G13960	LOC_Os06g33690	-	-	-	-	-	CAPIP1, putative, expressed
-	39	-	95	-	gene:LPERR06G18370	LOC_Os06g43080	198	-	-	-	-	expressed protein
51	-	83	-	-	gene:LPERR08G02520	LOC_Os08g04450	-	-	-	-	-	DAG protein, chloroplast precursor, putative, expressed
166	182	102	182	102	gene:LPERR11G08430	LOC_Os11g18170	-	-	-	-	-	glutathione peroxidase, putative, expressed
147	147	147	147	147	gene:LPERR01G20790	LOC_Os01g45520	-	-	-	-	-	D-mannose binding lectin family protein, expressed
43	188	-	104	-	gene:LPERR04G16270	LOC_Os04g45520	-	-	-	-	-	integral membrane protein, putative, expressed
-	40	-	96	-	gene:LPERR02G07410	LOC_Os02g12350	43	-	-	126	-	histone deacetylase, putative, expressed
-	-	73	-	63	gene:LPERR02G30070	LOC_Os12g38930	-	-	-	-	-	glycosyl transferase 8 domain containing protein, putative, expressed
-	-	68	-	68	gene:LPERR03G05380	LOC_Os03g08450	-	-	-	-	-	eukaryotic translation initiation factor 3 subunit K, putative, expressed
134	134	134	-	134	gene:LPERR03G25920	LOC_Os03g49800	-	-	-	-	-	phosphatidylinositol-4-phosphate 5-kinase, putative, expressed
134	134	134	-	134	gene:LPERR04G13130	LOC_Os04g40680	-	-	-	-	-	expressed protein
68	-	-	-	68	gene:LPERR07G19410	LOC_Os07g42650	174	47	29	47	29	expressed protein
80	58	-	-	-	gene:LPERR03G05060	LOC_Os03g08080	-	-	-	123	-	YGGT family protein, putative, expressed
121	-	-	17	-	gene:LPERR05G22370	LOC_Os05g49980	-	-	-	-	-	OsFBL26 - F-box domain and LRR containing protein, expressed
-	69	-	69	-	gene:LPERR07G05330	LOC_Os07g09530	-	-	-	-	-	ankyrin repeat family protein, putative, expressed
129	-	-	9	-	gene:LPERR08G11930	LOC_Os08g31870	-	-	-	-	-	cell division cycle protein 48, putative, expressed
167	183	103	183	103	gene:LPERR01G38660	LOC_Os01g72880	-	-	-	-	-	DNA mismatch repair protein Mlh1, putative, expressed
44	190	-	105	-	gene:LPERR04G23780	LOC_Os04g56450	-	-	-	-	-	protein phosphatase 2C, putative, expressed
-	-	162	16	162	gene:LPERR02G09190	LOC_Os02g15360	-	-	-	-	-	expressed protein
135	135	135	-	135	gene:LPERR03G21410	LOC_Os03g41229	-	-	-	-	-	expressed protein
-	-	70	-	70	gene:LPERR03G23500	LOC_Os03g45870	-	-	-	-	-	expressed protein
-	70	-	70	-	gene:LPERR04G20860	LOC_Os04g52570	-	-	-	-	-	expressed protein
-	70	70	-	-	gene:LPERR07G20390	LOC_Os07g44070	-	122	122	-	-	pectinacetylesterase domain containing protein, expressed
-	-	85	-	55	gene:LPERR08G05580	LOC_Os08g10450	-	-	-	-	-	nucleoside transporter, putative, expressed
135	135	-	135	135	gene:LPERR10G03930	LOC_Os10g13914	-	-	-	-	-	POEI27 - Pollen Ole e I allergen and extensin family protein precursor, expressed
70	-	-	-	70	gene:LPERR12G01600	LOC_Os12g03270	-	-	-	-	-	ELMO/CED-12 family protein, putative, expressed
-	97	-	44	-	gene:LPERR03G08360	LOC_Os03g12790	-	-	-	-	-	MATE efflux family protein, putative, expressed
-	92	160	129	160	gene:LPERR03G11950	LOC_Os03g18130	-	-	-	-	-	asparagine synthetase, putative, expressed
-	85	171	85	-	gene:LPERR03G35230	LOC_Os03g63554	-	-	-	-	-	DUF565 domain containing protein, putative, expressed
82	60	-	-	-	gene:LPERR03G05050	LOC_Os03g08070	-	-	-	-	-	copper-transporting ATPase PAA1, putative, expressed
75	178	111	178	-	gene:LPERR03G09460	LOC_Os03g14580	-	-	-	-	-	expressed protein
-	71	71	-	-	gene:LPERR05G09510	LOC_Os05g25880	-	-	-	-	-	N-dimethylguanosine tRNA methyltransferase, putative, expressed
71	-	-	-	71	gene:LPERR08G00090	LOC_Os08g01040	-	-	-	-	-	zinc finger, C3HC4 type domain containing protein, expressed
71	-	-	-	71	gene:LPERR11G03760	LOC_Os11g06810	-	-	-	-	-	expressed protein
125	125	168	125	-	gene:LPERR02G28090	LOC_Os02g53250	-	-	-	-	-	expressed protein
-	-	-	60	83	gene:LPERR04G26350	LOC_Os06g30730	-	-	-	-	36	ABC-2 type transporter domain containing protein, expressed
193	156	156	-	38	gene:LPERR09G14320	LOC_Os09g37400	-	-	-	-	-	OsSAUR45 - Auxin-responsive SAUR gene family member, expressed
136	136	-	136	136	gene:LPERR01G37440	LOC_Os01g70770	-	-	-	-	-	glutathione S-transferase, putative, expressed
118	190	118	-	118	gene:LPERR03G01670	LOC_Os03g03150	-	-	-	-	-	WD repeat-containing protein, putative, expressed
-	-	72	-	72	gene:LPERR05G07980	LOC_Os05g19954	-	-	-	-	-	tRNA pseudouridine synthase family protein, putative, expressed
136	136	136	-	136	gene:LPERR12G14050	LOC_Os12g38900	-	-	-	-	-	chorismate mutase, chloroplast precursor, putative, expressed
-	72	72	-	-	gene:LPERR12G15690	LOC_Os12g41890	-	-	-	-	-	amino acid permease family protein, putative, expressed
115	115	-	115	-	gene:LPERR04G19920	LOC_Os04g51390	-	-	-	-	-	aldose 1-epimerase, putative, expressed
149	149	149	149	149	gene:LPERR06G23740	LOC_Os06g51410	-	-	-	-	-	OsPOP15 - Putative Prolyl Oligopeptidase homologue, expressed
130	-	-	-	15	gene:LPERR08G13220	LOC_Os08g34020	-	-	-	-	-	exostosin family domain containing protein, expressed
-	133	79	133	-	gene:LPERR09G06330	LOC_Os09g23150	-	-	-	-	-	monoglyceride lipase, putative, expressed
-	-	73	-	73	gene:LPERR03G29580	LOC_Os03g55550	-	-	-	-	-	helix-loop-helix DNA-binding domain containing protein, expressed
-	73	73	-	-	gene:LPERR05G18860	LOC_Os05g44200	-	-	-	-	-	GDSL-like lipase/acylhydrolase, putative, expressed
-	-	78	-	68	gene:LPERR06G09980	LOC_Os06g18670	-	-	-	-	-	anthocyanidin 3-O-glucosyltransferase, putative, expressed
137	137	137	-	137	gene:LPERR01G22270	LOC_Os02g37850	-	-	-	-	-	expressed protein
99	-	150	-	99	gene:LPERR01G23950	LOC_Os01g50590	-	-	51	-	-	cytochrome P450, putative, expressed
-	74	-	74	-	gene:LPERR01G25200	LOC_Os01g52490	-	-	-	-	-	40S ribosomal protein S24, putative, expressed
-	81	186	81	-	gene:LPERR02G01160	LOC_Os02g02600	-	-	-	-	-	serine/threonine-protein kinase Cx32, chloroplast precursor, putative, expressed
-	134	80	134	-	gene:LPERR03G05850	LOC_Os03g08980	-	-	-	-	-	expressed protein
78	179	112	179	-	gene:LPERR03G09450	LOC_Os03g14570	-	-	-	-	-	expressed protein
137	137	-	137	137	gene:LPERR04G17150	LOC_Os04g46750	-	-	-	-	-	glycosyl transferase 8 domain containing protein, putative, expressed
-	52	-	96	-	gene:LPERR06G10250	LOC_Os06g19550	-	-	-	-	-	oxidoreductase, short chain dehydrogenase/reductase family, putative, expressed
74	-	-	-	74	gene:LPERR11G08000	LOC_Os11g16390	-	-	-	-	-	expressed protein
137	137	137	-	137	gene:LPERR12G04000	LOC_Os12g07230	65	-	-	-	-	CAMK_CAMK_like.45 - CAMK includes calcium/calmodulin depedent protein kinases, expressed
-	74	74	-	-	gene:LPERR12G05580	LOC_Os12g38790	-	-	-	-	-	targeting protein for Xklp2 containing protein, expressed
56	-	93	-	-	gene:LPERR02G12050	LOC_Os02g21650	-	-	-	-	-	prefoldin, putative, expressed
-	75	75	-	-	gene:LPERR05G00270	LOC_Os05g01350	-	-	-	-	-	retrotransposon protein, putative, unclassified, expressed
150	150	150	150	150	gene:LPERR05G05880	LOC_Os05g12120	-	-	-	-	-	expressed protein
157	-	-	36	157	gene:LPERR06G02570	LOC_Os06g05240	64	64	-	64	-	zinc carboxypeptidase family protein, putative, expressed
83	-	185	-	83	gene:LPERR03G04470	LOC_Os03g07190	-	-	-	-	-	expressed protein
174	174	-	174	29	gene:LPERR04G10750	LOC_Os04g36650	-	-	-	-	-	ZOS4-06 - C2H2 zinc finger protein, expressed
184	-	-	95	72	gene:LPERR04G13290	LOC_Os04g40910	31	28	150	28	28	OsFBX146 - F-box domain containing protein, expressed
2	-	-	149	-	gene:LPERR06G21160	LOC_Os06g47340	-	-	-	-	-	glycosyltransferase family 43 protein, putative, expressed
48	195	-	109	-	gene:LPERR02G30450	LOC_Os02g56860	-	-	-	-	-	3-ketoacyl-CoA synthase, putative, expressed
-	-	-	44	108	gene:LPERR05G01490	LOC_Os05g03120	-	-	-	-	119	retrotransposon protein, putative, unclassified, expressed
-	76	76	-	-	gene:LPERR08G16300	LOC_Os08g39090	-	-	-	-	-	coiled-coil domain containing 49, putative, expressed
138	138	138	-	138	gene:LPERR09G00500	LOC_Os09g03610	-	-	-	-	-	flowering time control protein FCA, putative, expressed
76	-	-	-	76	gene:LPERR09G04390	LOC_Os09g16910	-	-	-	-	-	cysteine desulfurase 1, mitochondrial precursor, putative, expressed
138	138	138	-	138	gene:LPERR12G09810	LOC_Os12g29350	-	-	-	-	-	ATP binding protein, putative, expressed
132	-	-	89	132	gene:LPERR02G23600	LOC_Os02g47130	-	-	-	-	-	expressed protein
-	62	91	-	-	gene:LPERR05G11690	LOC_Os12g41400	-	-	-	-	-	eukaryotic translation initiation factor 2 subunit gamma, putative, expressed
-	77	77	-	-	gene:LPERR01G23230	LOC_Os01g49510	-	-	-	-	-	OsPOP3 - Putative Prolyl Oligopeptidase homologue, expressed
-	121	-	-	33	gene:LPERR02G05010	LOC_Os02g07920	-	-	-	-	-	expressed protein
169	169	47	169	-	gene:LPERR03G06810	LOC_Os03g10650	50	50	31	50	31	cyclin, putative, expressed
-	112	130	112	-	gene:LPERR03G17110	LOC_Os03g27230	-	-	-	-	-	phospho-2-dehydro-3-deoxyheptonate aldolase, chloroplast precursor, putative, expressed
77	-	-	-	77	gene:LPERR04G12760	LOC_Os04g40070	-	-	-	11	-	GRAM and C2 domains containing protein, putative, expressed
118	118	-	118	-	gene:LPERR09G06950	LOC_Os09g24570	-	-	-	-	-	growth regulator related protein, putative, expressed
151	151	151	151	151	gene:LPERR09G01820	LOC_Os09g08430	-	-	-	-	-	ribosomal protein L22, putative, expressed
-	-	39	117	-	gene:LPERR01G14290	LOC_Os01g27750	-	-	159	-	-	bifunctional 3-dehydroquinate dehydratase/shikimate dehydrogenase,chloroplast precursor, putative, expressed
139	139	-	139	139	gene:LPERR01G29340	LOC_Os01g58550	-	-	81	-	81	methyladenine glycosylase, putative, expressed
139	139	139	-	139	gene:LPERR03G04090	LOC_Os03g06570	-	-	-	-	-	IQ calmodulin-binding motif family protein, putative, expressed
139	139	139	-	139	gene:LPERR04G18450	LOC_Os04g48880	-	-	-	-	-	fatty acid hydroxylase, putative, expressed
78	-	-	-	78	gene:LPERR05G15700	LOC_Os05g39250	-	-	-	-	-	phosphatidylethanolamine-binding protein, putative, expressed
-	78	78	-	-	gene:LPERR05G23680	LOC_Os05g51570	-	-	-	-	-	vacuolar-processing enzyme precursor, putative, expressed
119	119	-	119	-	gene:LPERR02G16340	LOC_Os02g34850	-	-	143	-	-	histone-lysine N-methyltransferase ASHH2, putative, expressed
148	-	105	-	105	gene:LPERR02G09240	LOC_Os02g15580	-	-	-	-	-	cyclic nucleotide-gated ion channel 1, putative, expressed
-	81	115	162	-	gene:LPERR04G21290	LOC_Os04g53110	-	-	-	-	-	hypothetical protein
-	30	-	128	-	gene:LPERR06G18440	LOC_Os06g43180	-	-	-	176	-	cyclase family protein, putative, expressed
49	196	-	113	-	gene:LPERR07G07560	LOC_Os07g02890	-	-	-	-	-	OsFBX209 - F-box domain containing protein, expressed
145	145	145	-	124	gene:LPERR02G21860	LOC_Os02g44380	-	-	-	-	-	WD domain containing protein, putative, expressed
-	-	69	-	90	gene:LPERR06G16650	LOC_Os06g39390	-	-	-	-	-	transferase family protein, putative, expressed
140	140	140	-	140	gene:LPERR02G11140	LOC_Os02g19550	-	-	-	-	-	lectin-like receptor kinase, putative, expressed
140	140	140	-	140	gene:LPERR03G11610	LOC_Os03g17660	-	-	-	-	-	expressed protein
95	-	-	-	65	gene:LPERR04G15020	LOC_Os04g43340	-	-	-	-	-	disease resistance RPP13-like protein 1, putative, expressed
132	157	182	157	132	gene:LPERR05G03590	LOC_Os05g06380	-	-	-	-	-	transferase family protein, putative, expressed
80	-	-	-	80	gene:LPERR07G03240	LOC_Os07g06610	72	-	-	-	-	ubiquitin carboxyl-terminal hydrolase domain containing protein, expressed
152	152	152	152	152	gene:LPERR07G21350	LOC_Os07g46080	-	-	-	-	-	expressed protein
172	190	104	190	104	gene:LPERR09G04630	LOC_Os09g17770	-	-	-	-	-	retrotransposon protein, putative, unclassified, expressed
-	80	80	-	-	gene:LPERR10G05060	LOC_Os10g22050	-	138	138	-	-	expressed protein
-	-	8	153	-	gene:LPERR07G00270	LOC_Os07g01460	-	-	-	-	-	expressed protein
142	-	-	20	-	gene:LPERR02G30270	LOC_Os02g56565	-	14	-	-	-	endoribonuclease, putative, expressed
-	139	84	139	-	gene:LPERR03G02180	LOC_Os03g03760	-	-	-	-	-	MYB family transcription factor, putative, expressed
81	-	-	-	81	gene:LPERR04G19980	LOC_Os04g51270	-	-	-	-	-	vacuolar ATPase G subunit, putative, expressed
-	81	81	-	-	gene:LPERR08G08660	LOC_Os08g20660	-	-	-	-	-	sucrose-phosphate synthase, putative, expressed
160	160	122	160	160	gene:LPERR09G10840	LOC_Os09g31370	-	-	-	-	-	expressed protein
171	171	171	79	171	gene:LPERR04G24600	LOC_Os04g57520	-	-	-	-	-	UBX domain-containing protein, putative, expressed
149	-	107	-	107	gene:LPERR04G26300	LOC_Os04g59630	63	63	181	63	11	prenylcysteine oxidase 1 precursor, putative, expressed
-	10	-	153	-	gene:LPERR05G07860	LOC_Os05g19480	-	16	-	-	-	peroxisome assembly protein, putative, expressed
107	152	152	-	152	gene:LPERR10G08140	LOC_Os10g30370	-	-	-	-	-	RNA recognition motif containing protein, putative, expressed
141	141	-	141	141	gene:LPERR02G16550	LOC_Os02g35110	-	-	-	-	-	tubulin binding cofactor C, putative, expressed
141	141	141	-	141	gene:LPERR02G20850	LOC_Os02g42710	-	-	-	-	-	C2 domain containing protein, putative, expressed
141	141	141	-	141	gene:LPERR04G04000	LOC_Os04g20560	-	68	68	-	-	methyl-CpG binding domain containing protein, expressed
-	101	181	101	181	gene:LPERR09G09030	LOC_Os09g28100	-	-	-	-	-	OsRhmbd15 - Putative Rhomboid homologue, expressed
141	141	141	-	141	gene:LPERR10G06350	LOC_Os10g25810	-	-	-	-	-	expressed protein
153	153	153	153	153	gene:LPERR02G17680	LOC_Os02g36880	-	-	-	-	-	No apical meristem protein, putative, expressed
-	140	85	140	-	gene:LPERR05G19980	LOC_Os05g46060	-	-	-	-	-	OsFBDUF27 - F-box and DUF domain containing protein, expressed
-	83	83	-	-	gene:LPERR01G29600	LOC_Os01g59020	-	-	-	-	-	cytochrome P450, putative, expressed
83	-	-	-	83	gene:LPERR02G03900	LOC_Os02g06380	-	169	-	-	-	plant-specific domain TIGR01627 family protein, expressed
147	-	-	-	19	gene:LPERR10G12610	LOC_Os10g38160	-	-	-	-	-	glutathione S-transferase, putative, expressed
180	129	-	129	129	gene:LPERR03G23420	LOC_Os03g45710	-	-	-	-	-	2Fe-2S iron-sulfur cluster binding domain containing protein, expressed
-	11	-	156	-	gene:LPERR05G07870	LOC_Os06g20354	-	-	-	-	-	PPR repeat domain containing protein, putative, expressed
84	-	-	-	84	gene:LPERR01G16470	LOC_Os01g36720	-	-	87	-	-	transporter, major facilitator family, putative, expressed
-	141	86	141	-	gene:LPERR01G29910	LOC_Os01g59630	-	-	-	-	-	exostosin family domain containing protein, expressed
142	142	142	-	142	gene:LPERR02G20840	LOC_Os02g42700	-	-	-	-	-	thioredoxin, putative, expressed
-	84	-	84	-	gene:LPERR03G19800	LOC_Os02g41500	-	-	-	-	-	OsWAK13 - OsWAK receptor-like protein kinase, expressed
142	142	142	-	142	gene:LPERR04G18780	LOC_Os04g49460	-	-	-	-	-	protein kinase domain containing protein, expressed
142	142	142	-	142	gene:LPERR05G13590	LOC_Os05g35060	-	-	-	-	-	DUF803 domain containing, putative, expressed
152	-	-	172	44	gene:LPERR05G19920	LOC_Os05g46040	-	134	-	-	-	protein phosphatase 2C, putative, expressed
84	-	-	-	84	gene:LPERR10G14500	LOC_Os10g41330	-	-	-	-	-	AP2 domain containing protein, expressed
153	-	108	-	108	gene:LPERR01G36860	LOC_Os01g69990	31	-	-	-	31	GYF domain containing protein, putative, expressed
-	12	-	157	-	gene:LPERR04G20770	LOC_Os04g52460	-	-	-	-	-	retrotransposon protein, putative, unclassified, expressed
158	-	-	11	-	gene:LPERR05G17800	LOC_Os05g42220	-	-	-	-	-	leucine rich repeat domain containing protein, putative, expressed
85	-	-	-	85	gene:LPERR06G16500	LOC_Os06g39260	-	-	-	-	-	solute carrier family 35 member B1, putative, expressed
-	103	182	103	182	gene:LPERR08G01490	LOC_Os08g02380	-	-	-	-	-	kinesin motor domain containing protein, putative, expressed
-	85	85	-	-	gene:LPERR08G16660	LOC_Os08g39450	-	-	-	78	-	AN1-like zinc finger domain containing protein, expressed
154	154	154	154	154	gene:LPERR10G13920	LOC_Os10g40570	-	-	-	-	-	flavin-containing monooxygenase family protein, putative, expressed
85	-	-	-	85	gene:LPERR12G00990	LOC_Os11g02470	-	-	-	-	-	WRKY52, expressed
51	-	-	119	-	gene:LPERR12G11110	LOC_Os12g32284	-	-	-	-	-	glycine-rich protein, putative, expressed
180	180	-	180	31	gene:LPERR03G05190	LOC_Os03g08280	-	-	-	-	-	peptidase, T1 family, putative, expressed
131	131	178	131	-	gene:LPERR10G09970	LOC_Os10g33940	-	-	-	-	-	auxin response factor 18, putative, expressed
-	86	-	86	-	gene:LPERR01G23890	LOC_Os01g50450	-	-	-	-	-	expressed protein
143	143	143	-	143	gene:LPERR02G20320	LOC_Os02g41840	-	-	-	-	-	DUF584 domain containing protein, putative, expressed
-	86	-	86	-	gene:LPERR03G35220	LOC_Os03g63550	-	-	-	-	-	expressed protein
143	143	143	-	143	gene:LPERR04G07810	LOC_Os04g32620	-	-	-	-	-	ethylene-responsive transcription factor ERF114, putative, expressed
52	-	-	120	-	gene:LPERR05G12530	LOC_Os05g33310	-	-	-	-	-	oxidoreductase, 2OG-Fe oxygenase family protein, putative, expressed
86	-	-	-	86	gene:LPERR07G14460	LOC_Os07g34690	-	-	-	-	-	expressed protein
123	138	-	174	138	gene:LPERR01G09570	LOC_Os01g15640	-	-	-	-	-	no apical meristem protein, putative, expressed
133	133	133	-	174	gene:LPERR05G00100	LOC_Os05g01110	-	-	-	-	-	ribosomal protein L28 protein, putative, expressed
154	-	110	-	110	gene:LPERR01G04980	LOC_Os01g08580	-	-	-	-	-	frigida, putative, expressed
87	-	-	-	87	gene:LPERR03G05710	LOC_Os03g08810	-	-	-	-	-	expressed protein
-	-	22	152	-	gene:LPERR05G14820	LOC_Os05g38120	-	-	-	-	-	homeodomain protein, putative, expressed
155	155	155	155	155	gene:LPERR05G21120	LOC_Os05g48410	-	-	-	-	-	50S ribosomal protein L21, chloroplast precursor, putative, expressed
-	-	127	48	-	gene:LPERR11G14460	LOC_Os11g37000	-	-	-	-	-	heat shock protein DnaJ, putative, expressed
-	88	88	-	-	gene:LPERR01G15320	LOC_Os02g55410	-	-	-	-	-	MCM5 - Putative minichromosome maintenance MCM complex subunit 5, expressed
144	144	144	-	144	gene:LPERR04G25390	LOC_Os04g58390	-	-	-	-	-	allantoinase, putative, expressed
144	144	144	-	144	gene:LPERR08G08950	LOC_Os08g23180	-	-	-	-	-	fasciclin-like arabinogalactan protein 8 precursor, putative, expressed
88	-	-	-	88	gene:LPERR08G18050	LOC_Os08g41610	-	-	-	-	-	ubiquitin carboxyl-terminal hydrolase domain containing protein, expressed
-	88	-	88	-	gene:LPERR09G01040	LOC_Os09g06499	-	-	-	-	-	sulfate transporter 4.1, chloroplast precursor, putative, expressed
136	136	168	136	-	gene:LPERR12G08360	LOC_Os12g21700	-	-	-	-	-	zinc finger C-x8-C-x5-C-x3-H type family protein, expressed
-	45	-	132	-	gene:LPERR04G15550	LOC_Os04g44400	-	-	-	-	-	OsClp7 - Putative Clp protease homologue, expressed
117	-	-	60	-	gene:LPERR04G21560	LOC_Os04g53370	3	-	-	-	-	acyltransferase, putative, expressed
177	193	107	193	107	gene:LPERR08G05260	LOC_Os08g09720	-	-	-	-	-	OsFBX272 - F-box domain containing protein, expressed
177	193	107	193	107	gene:LPERR08G05260	LOC_Os08g09730	-	-	-	-	-	OsFBX273 - F-box domain containing protein, expressed
120	-	57	-	-	gene:LPERR11G14510	LOC_Os11g37100	-	-	-	-	-	expressed protein
55	-	-	123	-	gene:LPERR01G26050	LOC_Os01g53890	75	-	-	-	-	RNA methyltransferase, TrmH family protein, putative, expressed
-	89	-	89	-	gene:LPERR03G12350	LOC_Os03g18620	-	-	-	-	-	PPR repeat domain containing protein, putative, expressed
156	-	111	-	111	gene:LPERR04G08430	LOC_Os02g32660	-	-	-	-	-	1,4-alpha-glucan-branching enzyme, chloroplast precursor, putative, expressed
-	144	90	144	-	gene:LPERR10G15690	LOC_Os10g42950	-	-	-	-	-	cyclin-dependent kinase E-1, putative, expressed
-	105	184	105	184	gene:LPERR11G01920	LOC_Os11g04190	-	-	-	-	-	auxin efflux carrier component, putative, expressed
157	157	157	157	151	gene:LPERR03G22620	LOC_Os03g44050	-	-	-	-	-	OsWAK27 - OsWAK receptor-like protein kinase, expressed
156	156	156	156	156	gene:LPERR01G04900	LOC_Os01g08460	-	-	-	-	-	TMS membrane protein/tumour differentially expressed protein, putative, expressed
191	191	191	16	191	gene:LPERR01G20180	LOC_Os01g43774	-	-	-	-	-	cytochrome P450 72A1, putative, expressed
56	-	-	124	-	gene:LPERR02G19490	LOC_Os02g39950	-	-	-	-	-	EF hand family protein, putative, expressed
-	-	90	-	90	gene:LPERR02G30120	LOC_Os02g56210	102	102	102	-	102	hydrolase, NUDIX family, domain containing protein, expressed
90	-	-	-	90	gene:LPERR03G15830	LOC_Os03g24640	-	-	-	144	-	terpene synthase, putative, expressed
-	-	115	65	-	gene:LPERR07G05010	LOC_Os07g09060	-	-	-	-	-	aldehyde dehydrogenase, putative, expressed
193	-	121	145	121	gene:LPERR08G05060	LOC_Os08g09200	-	-	-	-	-	aconitate hydratase protein, putative, expressed
158	-	112	-	112	gene:LPERR01G31650	LOC_Os01g62410	-	-	-	-	-	MYB family transcription factor, putative, expressed
-	-	91	-	91	gene:LPERR05G05360	LOC_Os05g10940	-	-	-	-	-	metal cation transporter, putative, expressed
-	91	91	-	-	gene:LPERR05G21550	LOC_Os05g49050	155	-	-	-	-	CobW/P47K family protein, putative, expressed
-	-	101	81	-	gene:LPERR08G09770	LOC_Os08g40250	-	-	-	-	-	expressed protein
-	145	92	145	-	gene:LPERR08G13350	LOC_Os08g34170	-	-	-	-	-	CAF1 family ribonuclease containing protein, putative, expressed
-	107	75	-	-	gene:LPERR10G06340	LOC_Os10g25780	-	-	-	-	-	FAD-linked oxidoreductase protein, putative, expressed
91	-	-	-	91	gene:LPERR10G07320	LOC_Os10g34150	-	-	-	-	-	nodulin, putative, expressed
-	65	118	-	-	gene:LPERR07G22770	LOC_Os05g28750	-	-	-	-	-	60S ribosomal protein L29-2, putative, expressed
-	179	4	-	-	gene:LPERR11G14330	LOC_Os11g36470	-	-	-	-	-	ubiquitin carboxyl-terminal hydrolase 21, putative, expressed
146	146	146	-	146	gene:LPERR03G23640	LOC_Os03g46140	-	-	-	-	-	OsFBX101 - F-box domain containing protein, expressed
146	146	146	-	146	gene:LPERR03G23640	LOC_Os03g46150	-	-	-	-	-	LTPL72 - Protease inhibitor/seed storage/LTP family protein precursor, expressed
146	146	146	-	146	gene:LPERR04G00050	LOC_Os04g01290	-	-	-	-	-	proteasome subunit, putative, expressed
-	-	92	-	92	gene:LPERR04G10860	LOC_Os04g36740	-	146	-	113	-	potassium channel SKOR, putative, expressed
134	134	182	134	-	gene:LPERR04G26120	LOC_Os04g59460	-	-	-	-	-	expressed protein
146	146	-	146	146	gene:LPERR05G05220	LOC_Os01g09620	-	-	-	-	-	zinc finger/CCCH transcription factor, putative, expressed
-	92	92	-	-	gene:LPERR06G00530	LOC_Os06g01980	-	-	-	-	-	AAA family ATPase, putative, expressed
12	-	186	-	186	gene:LPERR07G03290	LOC_Os07g06680	-	-	-	-	-	fasciclin domain containing protein, expressed
146	146	146	-	146	gene:LPERR08G18180	LOC_Os08g41760	-	-	-	-	-	OsFBX304 - F-box domain containing protein, expressed
178	195	108	195	108	gene:LPERR09G08130	LOC_Os09g26570	-	-	-	-	-	CAAX amino terminal protease family protein, putative, expressed
92	-	-	-	92	gene:LPERR10G13080	LOC_Os10g39360	-	-	-	-	-	aspartic proteinase nepenthesin precursor, putative, expressed
128	128	-	128	-	gene:LPERR11G01130	LOC_Os12g02730	-	-	-	-	-	histidine triad family protein, putative, expressed
-	146	93	146	-	gene:LPERR07G05650	LOC_Os07g10160	-	-	-	-	-	glucosyltransferase, putative, expressed
-	146	93	146	-	gene:LPERR07G05650	LOC_Os07g10190	-	-	-	-	-	glucosyltransferase, putative, expressed
-	31	-	154	-	gene:LPERR07G22820	LOC_Os07g47620	-	-	-	-	-	universal stress protein domain containing protein, putative, expressed
93	-	-	-	93	gene:LPERR02G07830	LOC_Os02g12850	-	-	-	-	-	RNA recognition motif containing protein, expressed
59	-	-	127	-	gene:LPERR03G12590	LOC_Os03g18960	-	-	-	-	-	calmodulin binding protein, putative, expressed
76	-	155	-	155	gene:LPERR05G21840	LOC_Os05g49340	-	-	-	-	-	expressed protein
159	-	114	-	114	gene:LPERR04G13780	LOC_Os04g41560	-	-	-	-	-	B-box zinc finger family protein, putative, expressed
125	-	62	-	-	gene:LPERR06G17060	LOC_Os06g40210	-	-	-	-	-	expressed protein
163	-	-	24	-	gene:LPERR11G09270	LOC_Os06g43910	-	-	-	-	-	two-component response regulator, putative, expressed
147	147	147	-	147	gene:LPERR03G23760	LOC_Os03g46390	-	-	-	-	-	ras-related protein, putative, expressed
-	147	94	147	-	gene:LPERR05G02490	LOC_Os07g14080	-	-	-	-	-	transferase family protein, putative, expressed
147	147	147	-	147	gene:LPERR06G22540	LOC_Os06g49450	-	-	-	-	-	expressed protein
196	196	196	4	196	gene:LPERR08G03390	LOC_Os08g05970	-	-	-	-	-	expressed protein
-	94	-	94	-	gene:LPERR08G17430	LOC_Os08g40830	-	133	-	133	-	pumilio domain-containing protein PPD1, putative, expressed
94	-	-	-	94	gene:LPERR10G02030	LOC_Os10g06630	-	-	-	-	-	peptidyl-prolyl cis-trans isomerase, putative, expressed
175	-	-	38	175	gene:LPERR12G07070	LOC_Os12g17310	-	-	-	-	-	prefoldin, putative, expressed
-	-	107	82	-	gene:LPERR01G17190	LOC_Os01g38950	-	-	-	-	-	CK1_CaseinKinase_1.2 - CK1 includes the casein kinase 1 kinases, expressed
-	168	21	-	-	gene:LPERR04G22890	LOC_Os04g55170	-	-	-	-	-	LTPL126 - Protease inhibitor/seed storage/LTP family protein precursor, expressed
179	196	109	196	109	gene:LPERR08G03260	LOC_Os08g05780	-	-	-	-	-	expressed protein
95	-	-	-	95	gene:LPERR01G25720	LOC_Os01g53350	-	-	-	-	-	anthocyanidin 5,3-O-glucosyltransferase, putative, expressed
-	95	95	-	-	gene:LPERR02G22990	LOC_Os02g46030	-	-	-	-	-	MYB family transcription factor, putative, expressed
158	158	158	158	158	gene:LPERR02G30030	LOC_Os02g56110	-	-	-	-	-	AP-1 complex subunit gamma-1, putative, expressed
95	-	-	-	95	gene:LPERR03G30060	LOC_Os03g56241	-	-	-	-	-	40S ribosomal protein S29, putative, expressed
144	-	46	-	-	gene:LPERR04G01130	LOC_Os04g06500	-	-	-	-	-	expressed protein
-	-	-	154	36	gene:LPERR08G00320	LOC_Os08g01270	-	-	-	-	-	protein kinase family protein, putative, expressed
169	169	169	115	169	gene:LPERR05G21660	LOC_Os05g49160	-	-	-	-	-	expressed protein
-	178	13	-	-	gene:LPERR08G20470	LOC_Os08g44840	-	-	76	-	-	transferase family protein, putative, expressed
-	106	85	-	-	gene:LPERR08G20740	LOC_Os02g29400	117	132	74	132	74	expressed protein
186	186	-	186	33	gene:LPERR09G00820	LOC_Os09g02250	-	82	-	-	-	transposon protein, putative, unclassified, expressed
148	148	-	148	148	gene:LPERR03G16980	LOC_Os03g26960	-	-	-	-	-	intron-binding protein aquarius, putative, expressed
-	96	96	-	-	gene:LPERR05G04150	LOC_Os05g07640	-	-	-	-	-	expressed protein
96	-	-	-	96	gene:LPERR06G00790	LOC_Os06g02380	-	-	-	-	-	T-complex protein, putative, expressed
148	148	148	-	148	gene:LPERR06G05100	LOC_Os07g23120	-	-	-	-	-	expressed protein
148	148	148	-	148	gene:LPERR06G05100	LOC_Os07g23150	-	-	-	-	-	transferase family protein, putative, expressed
148	148	148	-	148	gene:LPERR07G00900	LOC_Os07g02350	173	173	173	-	173	casein kinase II subunit alpha-2, putative, expressed
60	-	-	133	-	gene:LPERR02G18390	LOC_Os02g38140	-	-	-	-	-	glycosyl transferase family 17 protein, putative, expressed
191	-	-	2	-	gene:LPERR02G24490	LOC_Os02g48380	-	-	-	-	-	expressed protein
-	97	-	97	-	gene:LPERR01G06450	LOC_Os01g10950	-	190	-	190	-	peptide-N4-asparagine amidase A, putative, expressed
-	97	97	-	-	gene:LPERR03G00730	LOC_Os03g01900	-	-	-	-	-	40S ribosomal protein S17, putative, expressed
97	-	-	-	97	gene:LPERR03G26480	LOC_Os03g50540	76	-	73	66	73	2Fe-2S iron-sulfur cluster binding domain containing protein, expressed
97	-	-	-	97	gene:LPERR03G33450	LOC_Os03g60870	-	-	-	-	-	ras-related protein, putative, expressed
-	-	97	-	97	gene:LPERR06G16990	LOC_Os02g46850	-	-	59	-	-	oligopeptide transporter, putative, expressed
-	-	173	22	-	gene:LPERR02G09840	LOC_Os02g17170	-	-	-	160	-	expressed protein
-	115	-	80	-	gene:LPERR05G15000	LOC_Os05g38360	-	-	-	-	-	DHHC zinc finger domain containing protein, expressed
149	149	149	-	149	gene:LPERR01G07450	LOC_Os01g12560	-	-	-	-	-	3-methyl-2-oxobutanoate hydroxymethyltransferase, putative, expressed
-	98	98	-	-	gene:LPERR02G06380	LOC_Os02g10300	-	-	-	-	-	polygalacturonase, putative, expressed
98	-	-	-	98	gene:LPERR02G21830	LOC_Os02g44330	-	-	-	-	-	rho guanine nucleotide exchange factor, putative, expressed
174	-	142	138	142	gene:LPERR04G22440	LOC_Os04g54490	22	-	22	-	22	expressed protein
149	149	-	149	149	gene:LPERR06G22470	LOC_Os06g49390	-	-	-	-	-	NBS-LRR disease resistance protein, putative, expressed
149	149	149	-	149	gene:LPERR07G22320	LOC_Os07g46990	-	-	-	-	-	copper/zinc superoxide dismutase, putative, expressed
61	-	-	135	-	gene:LPERR10G09740	LOC_Os10g33760	-	-	-	-	-	No apical meristem protein, putative, expressed
178	178	178	84	178	gene:LPERR12G06520	LOC_Os12g14070	4	34	-	11	-	DnaK family protein, putative, expressed
164	-	69	-	164	gene:LPERR01G03260	LOC_Os01g06220	-	-	-	-	-	gibberellin receptor GID1L2, putative, expressed
-	151	95	151	-	gene:LPERR03G12780	LOC_Os03g19260	-	-	173	-	-	expressed protein
-	-	142	55	-	gene:LPERR06G08360	LOC_Os06g13910	-	-	-	-	-	expressed protein
80	-	159	-	159	gene:LPERR07G05940	LOC_Os07g10590	-	-	-	-	-	transporter family protein, putative, expressed
195	195	195	18	195	gene:LPERR08G02590	LOC_Os08g04560	-	-	-	-	-	decarboxylase, putative, expressed
108	-	90	-	-	gene:LPERR08G08260	LOC_Os11g46900	-	-	-	-	-	wall-associated receptor kinase 3 precursor, putative, expressed
131	-	-	72	195	gene:LPERR11G00250	LOC_Os03g02970	-	-	-	-	-	Dicer, putative, expressed
62	-	-	137	-	gene:LPERR03G22170	LOC_Os03g43410	-	-	-	-	-	OsIAA12 - Auxin-responsive Aux/IAA gene family member, expressed
137	137	188	137	-	gene:LPERR12G14030	LOC_Os12g38870	-	-	-	-	-	expressed protein
150	150	150	-	150	gene:LPERR01G36800	LOC_Os01g69930	-	-	-	-	-	dnaJ domain containing protein, expressed
160	160	160	160	160	gene:LPERR01G37480	LOC_Os01g70810	93	93	93	93	93	homeobox domain containing protein, expressed
150	150	150	-	150	gene:LPERR03G10100	LOC_Os03g15530	-	-	-	-	-	expressed protein
100	-	-	-	100	gene:LPERR04G17770	LOC_Os04g47580	-	-	-	-	-	cyclin, putative, expressed
166	-	117	-	117	gene:LPERR05G08820	LOC_Os01g61780	-	-	-	-	-	vacuolar ATP synthase 98 kDa subunit, putative, expressed
-	100	-	100	-	gene:LPERR05G14330	LOC_Os05g36960	-	-	-	-	-	protein kinase, putative, expressed
150	150	150	-	150	gene:LPERR10G02370	LOC_Os05g12180	-	-	-	-	-	chalcone synthase, putative, expressed
-	-	-	-	1	gene:LPERR01G38830	LOC_Os02g49620	-	-	-	-	-	expressed protein
1	-	-	-	-	gene:LPERR02G08590	LOC_Os02g13990	-	-	-	-	-	U2 small nuclear ribonucleoprotein A, putative, expressed
68	-	-	133	-	gene:LPERR03G25220	LOC_Os03g48840	-	-	-	-	-	ribosomal L18p/L5e family protein, putative, expressed
-	1	-	-	-	gene:LPERR04G11330	LOC_Os04g37880	-	-	-	-	-	expressed protein
-	-	-	1	-	gene:LPERR07G03750	LOC_Os07g07220	-	-	-	-	-	LSM domain containing protein, expressed
1	-	-	-	-	gene:LPERR07G22240	LOC_Os07g46950	-	-	-	-	-	ligA, putative, expressed
-	-	1	-	-	gene:LPERR11G02200	LOC_Os11g04490	-	-	-	-	-	astaxanthin synthase KC28, putative, expressed
-	48	-	153	-	gene:LPERR11G03560	LOC_Os11g06440	-	-	-	33	-	expressed protein
-	11	190	-	-	gene:LPERR11G19720	LOC_Os06g16070	-	-	-	-	-	receptor-like protein kinase 2 precursor, putative, expressed
-	-	-	-	2	gene:LPERR01G20900	LOC_Os01g45730	-	-	-	-	-	zinc finger C-x8-C-x5-C-x3-H type family protein, expressed
101	-	-	-	101	gene:LPERR01G24170	LOC_Os01g50940	-	-	-	-	-	helix-loop-helix DNA-binding domain containing protein, expressed
-	101	-	101	-	gene:LPERR01G25610	LOC_Os01g53090	-	-	-	-	-	pathogen-related protein, putative, expressed
101	-	-	-	101	gene:LPERR01G37040	LOC_Os01g70160	-	-	-	-	-	zinc finger, C3HC4 type domain containing protein, expressed
-	-	-	2	-	gene:LPERR04G09090	LOC_Os04g34230	-	-	-	-	-	RING-H2 finger protein, putative, expressed
138	-	-	64	-	gene:LPERR06G05440	LOC_Os06g09230	-	-	-	-	-	serine threonine kinase, putative, expressed
-	178	-	24	-	gene:LPERR07G00420	LOC_Os07g01710	-	-	-	-	-	phytosulfokine receptor precursor, putative, expressed
-	-	2	-	-	gene:LPERR07G14560	LOC_Os07g34780	-	-	-	-	-	ankyrin repeat domain-containing protein, putative, expressed
81	-	-	175	146	gene:LPERR08G05160	LOC_Os08g09350	-	-	-	-	-	gar2, putative, expressed
-	-	101	-	101	gene:LPERR09G09500	LOC_Os09g28850	-	-	-	-	-	expressed protein
81	-	161	-	161	gene:LPERR02G06100	LOC_Os02g09920	-	-	-	-	-	PHD-finger domain containing protein, putative, expressed
-	-	-	-	3	gene:LPERR03G26210	LOC_Os03g50290	-	-	-	-	-	14-3-3 protein, putative, expressed
-	-	-	3	-	gene:LPERR04G14890	LOC_Os04g43160	-	-	-	5	-	expressed protein
-	-	-	3	-	gene:LPERR05G03150	LOC_Os05g05710	-	-	-	-	-	serine/threonine-protein phosphatase 2A regulatory subunit B subunitgamma, putative, expressed
3	-	-	-	-	gene:LPERR07G03400	LOC_Os07g06670	-	-	-	-	-	OsFBL35 - F-box domain and LRR containing protein, expressed
-	-	-	3	-	gene:LPERR09G02730	LOC_Os09g11230	-	-	-	88	-	Ser/Thr protein phosphatase family protein, putative, expressed
151	151	151	-	151	gene:LPERR01G10410	LOC_Os01g16890	-	-	-	-	-	ribosomal protein L7Ae, putative, expressed
-	-	-	4	-	gene:LPERR02G03310	LOC_Os02g05490	-	141	-	-	-	expressed protein
4	-	-	-	-	gene:LPERR02G14080	LOC_Os02g16820	-	-	-	-	-	glutelin, putative, expressed
151	151	-	151	151	gene:LPERR04G10910	LOC_Os04g36790	-	-	-	-	-	transcription factor like protein, putative, expressed
-	4	-	-	-	gene:LPERR05G14920	LOC_Os05g38264	-	9	-	-	-	expressed protein
102	-	-	-	102	gene:LPERR05G19240	LOC_Os02g12700	-	-	-	-	-	interferon-related developmental regulator family protein, putative, expressed
-	-	-	4	-	gene:LPERR06G09470	LOC_Os03g39150	-	-	-	-	-	protein kinase domain containing protein, expressed
102	-	-	-	102	gene:LPERR07G16540	LOC_Os07g38170	35	35	54	35	7	remorin, putative, expressed
151	151	151	-	151	gene:LPERR07G19180	LOC_Os07g42324	-	-	-	-	-	expressed protein
-	102	102	-	-	gene:LPERR12G12670	LOC_Os12g36950	-	-	-	-	-	CTP synthase, putative, expressed
-	4	-	-	-	gene:LPERR12G13020	LOC_Os12g37560	-	-	-	-	-	phospholipase C, putative, expressed
151	151	151	-	151	gene:LPERR12G13460	LOC_Os12g38100	-	-	-	-	-	membrane associated DUF588 domain containing protein, putative, expressed
-	-	-	5	-	gene:LPERR01G01000	LOC_Os01g02400	-	-	-	-	-	protein kinase domain containing protein, expressed
-	-	-	5	-	gene:LPERR01G01000	LOC_Os01g02690	-	-	-	-	-	resistance-related receptor-like kinase, putative, expressed
-	-	5	-	-	gene:LPERR01G22780	LOC_Os01g48850	-	-	3	-	-	auxin-responsive protein, putative, expressed
125	140	-	140	-	gene:LPERR01G31880	LOC_Os01g62790	-	-	-	-	-	expressed protein
-	-	-	5	-	gene:LPERR04G00190	LOC_Os04g01570	-	-	-	-	-	invertase/pectin methylesterase inhibitor family protein, putative, expressed
169	-	-	36	-	gene:LPERR04G15450	LOC_Os04g44210	-	-	-	-	-	expressed protein
-	76	129	-	-	gene:LPERR05G01130	LOC_Os05g02580	-	-	-	-	-	expressed protein
5	-	-	-	-	gene:LPERR05G03890	LOC_Os05g07000	-	-	-	-	-	splicing factor, arginine/serine-rich 7, putative, expressed
-	-	-	5	-	gene:LPERR05G08220	LOC_Os05g22930	-	-	-	-	-	CAAX amino terminal protease family protein, putative, expressed
5	-	-	-	-	gene:LPERR06G14040	LOC_Os07g27030	-	-	-	-	-	OsFBX236 - F-box domain containing protein, expressed
-	-	-	-	5	gene:LPERR10G06610	LOC_Os10g26410	-	-	-	-	-	bHLH family protein, putative, expressed
-	-	-	-	6	gene:LPERR01G05400	LOC_Os01g09320	-	-	-	-	-	NADP-dependent malic enzyme, chloroplast precursor, putative, expressed
-	-	-	6	-	gene:LPERR01G39100	LOC_Os01g72980	-	-	-	-	-	tRNA uridine 5-carboxymethylaminomethyl modification enzyme gidA, putative, expressed
-	-	6	-	-	gene:LPERR03G01130	LOC_Os03g02410	-	-	-	-	-	GHMP kinases ATP-binding protein, putative, expressed
-	-	6	-	-	gene:LPERR03G09000	LOC_Os03g13800	-	-	-	-	-	ribosomal protein L7Ae, putative, expressed
170	-	118	-	118	gene:LPERR03G33720	LOC_Os03g61220	-	-	-	-	-	DEAD-box ATP-dependent RNA helicase 3, putative, expressed
6	-	-	-	-	gene:LPERR04G16920	LOC_Os04g46450	40	-	-	-	-	zinc finger, C3HC4 type domain containing protein, expressed
6	-	-	-	-	gene:LPERR05G14260	LOC_Os05g36350	-	-	-	-	-	pentatricopeptide, putative, expressed
-	154	98	154	-	gene:LPERR06G21100	LOC_Os06g47280	-	-	-	-	-	expressed protein
103	-	-	-	103	gene:LPERR12G06930	LOC_Os12g16210	-	-	-	-	-	zinc finger family protein, putative, expressed
-	-	-	7	-	gene:LPERR01G38630	LOC_Os01g72510	-	-	-	-	-	eukaryotic aspartyl protease domain containing protein, expressed
-	-	-	7	-	gene:LPERR01G39110	LOC_Os05g08090	-	-	-	-	-	expressed protein
7	-	-	-	-	gene:LPERR03G01440	LOC_Os12g39010	-	-	-	-	-	transposon protein, putative, CACTA, En/Spm sub-class, expressed
-	-	-	7	-	gene:LPERR03G08210	LOC_Os03g12570	-	-	-	-	-	expressed protein
-	49	-	158	-	gene:LPERR03G08550	LOC_Os03g13080	-	-	-	-	-	LYK, putative, expressed
-	-	7	-	-	gene:LPERR03G11650	LOC_Os03g17700	-	-	-	-	-	CGMC_MAPKCGMC_2_ERK.2 - CGMC includes CDA, MAPK, GSK3, and CLKC kinases, expressed
-	-	7	-	-	gene:LPERR05G00250	LOC_Os05g01310	-	-	-	-	-	ankyrin repeat family protein, putative, expressed
7	-	-	-	-	gene:LPERR05G11280	LOC_Os05g31020	-	-	-	-	-	eukaryotic peptide chain release factor subunit 1-1, putative, expressed
198	165	46	-	198	gene:LPERR05G21350	LOC_Os05g48800	-	-	-	-	-	drought induced 19 protein, putative, expressed
-	7	-	-	-	gene:LPERR11G04950	LOC_Os11g24050	-	-	-	-	-	expressed protein
-	-	-	7	-	gene:LPERR12G07360	LOC_Os12g18110	-	-	-	-	-	PQ loop repeat domain containing protein, expressed
94	172	172	198	172	gene:LPERR01G09020	LOC_Os01g14720	-	-	-	-	-	transcription regulator, putative, expressed
152	152	152	-	152	gene:LPERR03G32410	LOC_Os03g59340	-	-	-	-	-	CESA2 - cellulose synthase, expressed
104	-	-	-	104	gene:LPERR04G04360	LOC_Os04g22240	-	-	-	-	-	zinc finger, C3HC4 type domain containing protein, expressed
110	-	188	-	110	gene:LPERR04G18010	LOC_Os04g48020	-	-	-	-	-	3-hexulose-6-phosphate isomerase, putative, expressed
152	152	-	152	152	gene:LPERR05G04900	LOC_Os05g08980	-	-	-	-	-	expressed protein
152	152	152	-	152	gene:LPERR05G10120	LOC_Os05g28460	-	-	-	-	-	MEE12, putative, expressed
8	-	-	-	-	gene:LPERR05G11210	LOC_Os05g30920	-	-	-	-	-	OsFBX167 - F-box domain containing protein, expressed
-	-	-	8	-	gene:LPERR05G21200	LOC_Os05g48600	-	-	-	-	-	glycosyltransferase family 43 protein, putative, expressed
-	-	8	-	-	gene:LPERR06G01810	LOC_Os06g04200	-	-	-	-	-	starch synthase, putative, expressed
-	-	104	-	104	gene:LPERR06G06420	LOC_Os06g10850	-	-	-	-	-	lipase, putative, expressed
-	104	104	-	-	gene:LPERR07G10390	LOC_Os07g25450	-	-	159	-	-	histone-lysine N-methyltransferase, putative, expressed
-	71	-	137	-	gene:LPERR08G10310	LOC_Os08g16930	-	-	-	-	-	expressed protein
-	-	-	8	-	gene:LPERR12G01070	LOC_Os11g02520	107	-	-	-	107	WRKY104, expressed
-	-	-	9	-	gene:LPERR01G15600	LOC_Os01g33350	-	-	-	-	-	zinc-binding protein, putative, expressed
9	-	-	-	-	gene:LPERR01G18870	LOC_Os01g42090	-	-	-	-	-	nodulin MtN3 family protein, putative, expressed
66	-	-	143	-	gene:LPERR01G20560	LOC_Os01g45110	-	-	-	-	-	anthocyanin 3-O-beta-glucosyltransferase, putative, expressed
-	-	-	-	9	gene:LPERR01G38750	LOC_Os01g72610	-	-	-	-	-	glycosyltransferase, putative, expressed
-	-	118	-	91	gene:LPERR02G26940	LOC_Os02g51760	-	-	-	-	-	expressed protein
-	155	99	155	-	gene:LPERR03G03730	LOC_Os03g05806	-	-	-	-	-	pseudouridine synthase family protein, putative, expressed
90	-	188	131	-	gene:LPERR03G26940	LOC_Os03g51240	-	-	-	-	-	glycosyl hydrolases family 17, putative, expressed
-	-	9	-	-	gene:LPERR04G04860	LOC_Os04g24220	-	-	-	-	-	OsWAK32 - OsWAK receptor-like protein kinase, expressed
-	9	-	-	-	gene:LPERR05G03620	LOC_Os05g06440	-	-	-	-	-	dnaJ homolog subfamily B member 11 precursor, putative, expressed
-	-	-	9	-	gene:LPERR07G03980	LOC_Os07g07550	-	-	-	-	-	galactose-1-phosphate uridyl transferase, putative, expressed
9	-	-	-	-	gene:LPERR07G04800	LOC_Os07g08770	-	-	-	-	-	YGGT family protein, putative, expressed
-	131	147	131	-	gene:LPERR07G07540	LOC_Os07g14350	-	-	-	-	-	methyltransferase, putative, expressed
-	-	9	-	-	gene:LPERR12G01550	LOC_Os12g03180	-	-	-	-	-	Mad3/BUB1 homology region 1 domain containing protein, expressed
10	-	-	-	-	gene:LPERR01G00110	LOC_Os01g01180	-	-	-	-	-	expressed protein
105	-	-	-	105	gene:LPERR01G39890	LOC_Os01g74120	36	16	36	-	36	expressed protein
-	-	-	-	10	gene:LPERR02G14760	LOC_Os02g33890	-	-	-	-	-	expressed protein
-	-	-	10	-	gene:LPERR02G19420	LOC_Os02g39870	-	-	-	-	-	co-chaperone GrpE protein, putative, expressed
73	-	-	137	-	gene:LPERR03G03700	LOC_Os03g05770	-	-	-	-	-	peroxidase precursor, putative, expressed
-	-	10	-	-	gene:LPERR03G25350	LOC_Os03g49050	-	-	-	-	-	possible lysine decarboxylase domain containing protein, expressed
10	-	-	-	-	gene:LPERR07G12720	LOC_Os07g31430	-	-	-	-	-	phosphate-induced protein 1 conserved region domain containing protein, expressed
172	-	119	-	119	gene:LPERR07G17220	LOC_Os07g39070	-	-	-	-	-	5-formyltetrahydrofolate cyclo-ligase, putative, expressed
-	-	-	10	-	gene:LPERR08G14370	LOC_Os08g36020	-	-	-	-	-	Disease resistance/zinc finger/chromosome condensation-like region protein, putative, expressed
162	162	162	162	162	gene:LPERR10G12810	LOC_Os10g38950	-	-	-	-	-	CGMC_MAPKCMGC_2_ERK.14 - CGMC includes CDA, MAPK, GSK3, and CLKC kinases, expressed
-	-	-	10	-	gene:LPERR12G05810	LOC_Os12g12934	-	-	-	-	-	peptide transporter PTR3-A, putative, expressed
-	105	-	105	-	gene:LPERR12G12990	LOC_Os12g37490	-	-	-	-	-	acetyltransferase, GNAT family, putative, expressed
-	105	105	-	-	gene:LPERR12G15350	LOC_Os09g33720	-	-	-	-	-	protein transport protein Sec61, putative, expressed
-	-	-	11	-	gene:LPERR03G11170	LOC_Os03g17120	-	-	-	-	-	arginine biosynthesis bifunctional protein argJ 1, putative, expressed
16	-	195	-	-	gene:LPERR03G14130	LOC_Os03g21450	7	-	165	-	-	bromodomain domain containing protein, expressed
-	-	-	-	11	gene:LPERR05G18870	LOC_Os05g44210	-	-	-	-	-	trehalose-6-phosphate synthase, putative, expressed
-	-	-	-	11	gene:LPERR08G15940	LOC_Os08g38480	-	-	-	-	-	OsFBX300 - F-box domain containing protein, expressed
11	-	-	-	-	gene:LPERR09G15920	LOC_Os09g39320	-	-	-	-	-	CTR1-like protein kinase, putative, expressed
-	-	-	12	-	gene:LPERR01G14000	LOC_Os01g27140	-	-	-	-	-	OsGrx_C7 - glutaredoxin subgroup III, expressed
106	-	-	-	106	gene:LPERR01G28710	LOC_Os01g57420	100	-	-	-	100	diacylglycerol kinase, putative, expressed
12	-	-	-	-	gene:LPERR02G05070	LOC_Os02g08030	-	-	-	-	-	aldose 1-epimerase, putative, expressed
153	153	153	-	153	gene:LPERR02G23240	LOC_Os02g46500	-	-	-	-	-	U-box, putative, expressed
153	153	153	-	153	gene:LPERR02G25010	LOC_Os02g49080	-	-	-	-	-	KH domain containing protein, putative, expressed
-	106	106	-	-	gene:LPERR03G08940	LOC_Os03g13730	-	-	-	-	-	translocase of chloroplast 34, putative, expressed
-	-	-	-	12	gene:LPERR03G13670	LOC_Os03g20640	-	-	-	-	-	expressed protein
149	-	-	-	63	gene:LPERR04G09170	LOC_Os04g34330	-	-	-	-	-	serine/threonine-protein kinase receptor precursor, putative, expressed
-	-	12	-	-	gene:LPERR05G03410	LOC_Os05g06140	-	-	-	-	-	lipase, putative, expressed
194	112	112	194	-	gene:LPERR06G05720	LOC_Os06g09660	-	-	-	-	-	auxin response factor, putative, expressed
106	-	-	-	106	gene:LPERR08G05570	LOC_Os08g10440	-	-	-	-	-	NBS-LRR disease resistance protein, putative, expressed
-	-	-	12	-	gene:LPERR11G13200	LOC_Os11g34920	-	-	-	-	-	stripe rust resistance protein Yr10, putative, expressed
153	153	153	-	153	gene:LPERR11G19280	LOC_Os07g26430	-	-	-	-	-	resistance protein, putative, expressed
-	-	-	12	-	gene:LPERR12G13390	LOC_Os12g37970	-	-	-	-	-	MYB family transcription factor, putative, expressed
-	-	13	-	-	gene:LPERR01G24050	LOC_Os01g50760	-	-	-	-	-	polyprenyl synthetase, putative, expressed
132	183	183	132	183	gene:LPERR02G13950	LOC_Os02g29890	-	-	-	-	-	expressed protein
182	182	182	85	182	gene:LPERR02G23890	LOC_Os02g47570	-	-	-	-	-	phosphatase, putative, expressed
-	112	103	198	-	gene:LPERR04G08730	LOC_Os04g33770	-	-	-	-	-	nucleoside-diphosphate-sugar epimerase, putative, expressed
-	-	-	13	-	gene:LPERR05G23120	LOC_Os12g03500	-	-	-	-	-	expressed protein
-	-	-	13	-	gene:LPERR06G14160	LOC_Os06g34040	-	-	-	-	-	DJ-1 family protein, putative, expressed
13	-	-	-	-	gene:LPERR08G03500	LOC_Os08g06130	-	-	-	-	-	expressed protein
-	-	-	13	-	gene:LPERR11G07420	LOC_Os11g14240	24	131	-	10	-	expressed protein
-	-	13	-	-	gene:LPERR11G12460	LOC_Os11g33090	-	-	-	-	-	amidase, putative, expressed
-	52	-	161	-	gene:LPERR12G15240	LOC_Os12g41180	-	70	-	-	-	LSTK-1-like kinase, putative, expressed
166	166	166	150	166	gene:LPERR03G10660	LOC_Os03g16334	-	-	-	-	-	fringe-related protein, putative, expressed
107	-	-	-	107	gene:LPERR06G04960	LOC_Os06g08480	-	-	-	-	-	CHD3-type chromatin-remodeling factor PICKLE, putative, expressed
14	-	-	-	-	gene:LPERR07G20150	LOC_Os07g43730	-	-	-	-	-	transcription elongation factor 1, putative, expressed
-	-	-	14	-	gene:LPERR08G17250	LOC_Os08g40450	-	-	-	-	-	uvrB/uvrC motif family protein, expressed
65	-	-	-	150	gene:LPERR01G32750	LOC_Os01g64262	-	-	-	-	-	hydrolase, alpha/beta fold family, putative, expressed
-	15	-	-	-	gene:LPERR02G10900	LOC_Os02g19040	-	-	-	-	-	GDSL-like lipase/acylhydrolase, putative, expressed
-	-	-	15	-	gene:LPERR02G12020	LOC_Os02g21700	-	-	-	-	-	STE_MEKK_ste11_MAP3K.8 - STE kinases include homologs to sterile 7, sterile 11 and sterile 20 from yeast, expressed
163	163	163	163	163	gene:LPERR02G30590	LOC_Os02g57010	-	-	-	-	-	RNA recognition motif containing protein, putative, expressed
15	-	-	-	-	gene:LPERR03G05150	LOC_Os03g08220	-	-	-	-	-	lipoxygenase protein, putative, expressed
31	-	-	184	-	gene:LPERR03G15130	LOC_Os03g22750	-	-	-	-	-	OsFBX83 - F-box domain containing protein, expressed
-	-	-	15	-	gene:LPERR03G26690	LOC_Os03g50885	-	-	-	-	-	actin, putative, expressed
15	-	-	-	-	gene:LPERR04G13350	LOC_Os04g40980	-	-	-	-	-	Divergent PAP2 family domain containing protein, expressed
23	-	-	192	-	gene:LPERR05G02320	LOC_Os05g04680	-	-	-	-	-	expressed protein
-	53	-	162	-	gene:LPERR08G17500	LOC_Os08g40880	-	-	-	-	-	RNA recognition motif containing protein, putative, expressed
-	15	-	-	-	gene:LPERR10G11530	LOC_Os10g36350	-	-	-	-	-	MSP domain containing protein, putative, expressed
-	132	151	132	-	gene:LPERR11G04700	LOC_Os11g08285	-	-	-	-	-	expressed protein
-	-	15	-	-	gene:LPERR12G16270	LOC_Os12g42610	-	-	5	-	-	YABBY domain containing protein, putative, expressed
188	-	114	-	114	gene:LPERR01G28730	LOC_Os01g57450	-	-	-	-	-	universal stress protein domain containing protein, putative, expressed
-	16	-	-	-	gene:LPERR01G34630	LOC_Os01g66860	-	-	-	-	-	serine/threonine protein kinase, putative, expressed
-	-	-	16	-	gene:LPERR02G21510	LOC_Os02g43850	-	-	-	-	-	serine esterase family protein, putative, expressed
108	-	-	-	108	gene:LPERR02G26590	LOC_Os02g51320	-	-	-	-	-	helix-loop-helix DNA-binding domain containing protein, expressed
154	154	154	-	154	gene:LPERR03G08730	LOC_Os03g13370	-	-	-	-	-	tetratricopeptide repeat domain containing protein, expressed
-	-	-	16	-	gene:LPERR04G19570	LOC_Os04g51000	-	-	-	10	-	transcription factor FL, putative, expressed
-	-	16	-	-	gene:LPERR05G08910	LOC_Os05g24150	-	-	-	-	-	tetratricopeptide-like helical, putative, expressed
-	108	108	-	-	gene:LPERR06G17930	LOC_Os06g41990	-	-	-	-	-	M16 domain containing zinc peptidase, putative, expressed
108	-	-	-	108	gene:LPERR07G02350	LOC_Os07g04840	-	-	-	-	-	PsbP, putative, expressed
-	-	-	-	16	gene:LPERR07G02420	LOC_Os07g02770	-	-	-	-	-	OsFBL32 - F-box domain and LRR containing protein, expressed
154	154	-	154	154	gene:LPERR08G15420	LOC_Os08g37820	-	-	-	-	-	expressed protein
68	-	-	148	-	gene:LPERR09G01200	LOC_Os09g07320	-	-	-	-	-	ethanol tolerance protein GEKO1, putative, expressed
154	154	154	-	154	gene:LPERR09G08990	LOC_Os09g28019	-	-	-	-	-	nucleoporin p58/p45, putative, expressed
154	154	154	-	154	gene:LPERR11G00550	LOC_Os12g02094	25	25	25	-	25	saposin-like type B, region 1 family protein, putative, expressed
-	-	17	-	-	gene:LPERR01G03950	LOC_Os01g07300	-	-	-	-	-	uncharacterized 50.6 kDa protein in the 5region of gyrA and gyrB, putative, expressed
-	17	-	-	-	gene:LPERR02G10890	LOC_Os02g16830	-	-	-	-	-	glutelin, putative, expressed
-	-	-	-	17	gene:LPERR05G00380	LOC_Os05g01490	-	-	-	-	-	ras-related protein, putative, expressed
-	40	177	-	-	gene:LPERR06G23840	LOC_Os06g51510	-	-	-	-	-	expressed protein
-	-	17	-	-	gene:LPERR09G04280	LOC_Os09g16260	-	-	-	-	-	expressed protein
69	-	-	149	-	gene:LPERR01G39880	LOC_Os01g74110	-	-	-	-	-	metal cation transporter, putative, expressed
18	-	-	-	-	gene:LPERR02G26080	LOC_Os02g50560	-	-	-	-	-	DSHCT domain containing protein, expressed
-	68	-	150	-	gene:LPERR03G06410	LOC_Os03g10090	-	-	-	-	-	transporter family protein, putative, expressed
-	64	-	154	-	gene:LPERR03G13940	LOC_Os03g21040	-	-	-	-	-	stress responsive protein, putative, expressed
183	183	101	183	168	gene:LPERR03G24600	LOC_Os03g47940	-	-	-	-	-	GDSL-like lipase/acylhydrolase, putative, expressed
-	-	18	-	-	gene:LPERR04G16060	LOC_Os04g45090	-	-	-	-	-	cytochrome b561, putative, expressed
-	-	-	18	-	gene:LPERR04G21620	LOC_Os04g53460	-	-	-	171	-	AT hook motif family protein, expressed
-	-	-	18	-	gene:LPERR04G22780	LOC_Os04g55050	-	-	-	-	-	amidase, putative, expressed
-	-	-	18	-	gene:LPERR05G12220	LOC_Os05g32730	-	-	-	-	-	tetratricopeptide-like helical, putative, expressed
-	-	-	18	-	gene:LPERR06G11450	LOC_Os06g22330	38	38	117	38	176	expressed protein
-	18	-	-	-	gene:LPERR06G13350	LOC_Os06g22760	-	-	-	-	-	OsMADS71 - MADS-box family gene with M-alpha type-box, expressed
18	-	-	-	-	gene:LPERR07G19550	LOC_Os07g42880	-	134	187	134	-	PPR repeat containing protein, expressed
-	18	-	-	-	gene:LPERR08G15680	LOC_Os08g38210	-	-	-	-	-	transcription factor BIM2, putative, expressed
18	-	-	-	-	gene:LPERR08G18700	LOC_Os08g42620	142	-	-	-	-	zinc finger DHHC domain-containing protein, putative, expressed
-	-	18	-	-	gene:LPERR12G10000	LOC_Os11g34090	-	-	-	-	-	plant protein of unknown function domain containing protein, expressed
-	-	-	19	-	gene:LPERR02G14450	LOC_Os02g06070	-	-	-	-	-	phytosulfokine receptor precursor, putative, expressed
-	-	-	19	-	gene:LPERR02G14450	LOC_Os02g31070	-	-	-	-	-	expressed protein
-	-	19	-	-	gene:LPERR04G16070	LOC_Os04g45110	-	-	-	-	-	serpin domain containing protein, putative, expressed
19	-	-	-	-	gene:LPERR05G00690	LOC_Os05g01920	-	-	-	-	-	inhibitor I family protein, putative, expressed
-	-	-	19	-	gene:LPERR06G02530	LOC_Os06g05220	-	-	-	-	-	expressed protein
-	19	-	-	-	gene:LPERR07G18070	LOC_Os07g40320	-	-	-	-	-	vesicle transport protein GOT1B, putative, expressed
-	-	-	19	-	gene:LPERR08G18720	LOC_Os08g42640	-	-	-	-	-	zinc finger, C3HC4 type domain containing protein, expressed
-	-	-	19	-	gene:LPERR09G00730	LOC_Os09g02440	-	-	-	-	-	DCL, chloroplast precursor, putative, expressed
-	-	44	175	-	gene:LPERR11G07100	LOC_Os11g13840	-	-	-	-	-	AP2 domain containing protein, expressed
-	19	-	-	-	gene:LPERR11G10130	LOC_Os11g26750	-	-	-	-	-	dehydrin, putative, expressed
20	-	-	-	-	gene:LPERR01G04240	LOC_Os01g07610	-	-	-	-	-	PPR repeat domain containing protein, putative, expressed
-	-	20	-	-	gene:LPERR01G09190	LOC_Os01g14940	-	-	-	-	-	invertase/pectin methylesterase inhibitor family protein, putative, expressed
-	-	20	-	-	gene:LPERR03G00780	LOC_Os03g01960	-	-	-	-	-	expressed protein
155	155	-	155	155	gene:LPERR03G06090	LOC_Os03g09300	-	-	-	-	-	pumilio-family RNA binding repeat containing protein, expressed
-	-	-	20	-	gene:LPERR03G08220	LOC_Os03g12590	-	-	-	-	-	coatomer subunit gamma-1, putative, expressed
-	110	-	110	-	gene:LPERR03G25460	LOC_Os03g49220	-	-	-	-	-	adenylosuccinate synthetase, chloroplast precursor, putative, expressed
-	20	-	-	-	gene:LPERR03G30860	LOC_Os03g57170	-	-	-	-	-	cell cycle control protein, putative, expressed
-	110	110	-	-	gene:LPERR05G15870	LOC_Os05g39560	-	-	-	-	-	metal cation transporter, putative, expressed
155	155	155	-	155	gene:LPERR05G19520	LOC_Os05g45430	-	-	-	-	-	TOO MANY MOUTHS precursor, putative, expressed
-	-	56	164	-	gene:LPERR06G09580	LOC_Os06g17290	-	-	-	-	-	phosphatidylinositol 3- and 4-kinase family protein, putative, expressed
139	-	-	-	81	gene:LPERR06G22310	LOC_Os06g49140	-	-	-	-	-	ribosomal RNA large subunit methyltransferase J, putative, expressed
164	164	164	164	164	gene:LPERR07G11940	LOC_Os07g29750	-	-	-	-	-	glycosyl hydrolases family 16, putative, expressed
20	-	-	-	-	gene:LPERR07G17210	LOC_Os07g39020	-	-	-	-	-	OsSub53 - Putative Subtilisin homologue, expressed
155	155	155	-	155	gene:LPERR08G05590	LOC_Os08g10470	-	-	-	-	-	histone-lysine N-methyltransferase ASHR2, putative, expressed
-	-	-	20	-	gene:LPERR08G09600	LOC_Os08g25390	-	-	-	-	-	bifunctional aspartokinase/homoserine dehydrogenase, chloroplast precursor, putative, expressed
-	-	-	-	20	gene:LPERR10G14160	LOC_Os10g40859	-	-	-	-	-	matrixin family protein, expressed
110	-	-	-	110	gene:LPERR11G03600	LOC_Os11g06560	-	-	-	-	-	jasmonate-induced protein, putative
-	20	-	-	-	gene:LPERR11G14670	LOC_Os05g02750	-	-	-	-	-	ABC transporter, membrane-spanning/permease subunit, putative, expressed
-	54	-	166	-	gene:LPERR12G06270	LOC_Os12g13824	-	-	-	-	-	expressed protein
21	-	-	-	-	gene:LPERR01G03720	LOC_Os01g07080	-	-	-	-	-	DEAD-box ATP-dependent RNA helicase, putative, expressed
-	-	-	21	-	gene:LPERR01G23910	LOC_Os01g50480	-	-	-	-	-	SAM dependent carboxyl methyltransferase, putative, expressed
-	21	-	-	-	gene:LPERR03G30850	LOC_Os03g57160	-	-	-	-	-	zinc ion binding protein, putative, expressed
-	-	-	-	21	gene:LPERR04G13460	LOC_Os10g38960	-	-	-	-	-	lectin-like receptor kinase, putative, expressed
-	-	21	-	-	gene:LPERR07G23720	LOC_Os07g48810	-	-	-	-	-	parvulin-type peptidyl prolyl cis/trans isomerase, putative, expressed
21	-	-	-	-	gene:LPERR09G12120	LOC_Os09g33520	29	-	-	-	-	expressed protein
-	-	-	21	-	gene:LPERR11G09930	LOC_Os11g25560	-	-	-	-	-	BHLH transcription factor, putative, expressed
197	197	33	197	197	gene:LPERR12G11330	LOC_Os12g32670	-	-	-	-	-	CC-NBS-LRR resistance protein, putative, expressed
-	-	22	-	-	gene:LPERR01G09200	LOC_Os01g14950	-	-	-	-	-	importin subunit alpha, putative, expressed
-	-	-	22	-	gene:LPERR01G24370	LOC_Os01g51260	-	-	-	-	-	MYB family transcription factor, putative, expressed
22	-	-	-	-	gene:LPERR02G00300	LOC_Os02g01290	-	-	-	-	-	expressed protein
-	111	111	-	-	gene:LPERR04G16130	LOC_Os04g45200	-	-	-	-	-	DNA binding protein, putative, expressed
-	22	-	-	-	gene:LPERR04G21410	LOC_Os04g53180	-	-	-	-	-	expressed protein
-	-	-	22	-	gene:LPERR05G02960	LOC_Os05g05480	-	-	-	-	-	OsDegp6 - Putative Deg protease homologue, expressed
22	-	-	-	-	gene:LPERR06G15850	LOC_Os06g37670	-	-	-	-	-	S-locus-like receptor protein kinase, putative, expressed
-	-	-	22	-	gene:LPERR08G01250	LOC_Os08g02070	175	-	-	-	-	OsMADS26 - MADS-box family gene with MIKCc type-box, expressed
111	-	-	-	111	gene:LPERR08G15100	LOC_Os09g29070	-	-	-	-	-	glucose-6-phosphate isomerase, putative, expressed
-	-	22	-	-	gene:LPERR09G04830	LOC_Os09g19350	-	-	-	-	-	expressed protein
184	184	184	86	184	gene:LPERR09G06430	LOC_Os09g23360	-	-	-	-	-	expressed protein
97	134	-	191	-	gene:LPERR11G15050	LOC_Os11g37980	-	-	-	-	-	GAUT2/LGT2, putative, expressed
22	-	-	-	-	gene:LPERR12G01870	LOC_Os11g03794	-	-	-	-	-	WD domain, G-beta repeat domain containing protein, expressed
156	-	-	111	156	gene:LPERR01G17600	LOC_Os01g39830	-	-	-	-	-	beta-galactosidase, putative, expressed
-	-	-	23	-	gene:LPERR01G29260	LOC_Os01g58420	-	-	-	-	-	AP2 domain containing protein, expressed
-	23	-	-	-	gene:LPERR02G20250	LOC_Os02g41680	-	-	-	-	-	phenylalanine ammonia-lyase, putative, expressed
-	-	-	-	23	gene:LPERR03G00100	LOC_Os03g01120	-	-	-	-	-	E1-E2 ATPase domain containing protein, expressed
-	-	23	-	-	gene:LPERR04G15810	LOC_Os04g44740	-	-	-	-	-	glycosyltransferase sugar-binding region containing DXD motif, putative, expressed
-	198	-	25	-	gene:LPERR04G17710	LOC_Os04g47520	-	-	-	-	-	growth regulator related protein, putative, expressed
-	-	23	-	-	gene:LPERR06G22950	LOC_Os06g50090	-	-	-	-	-	expressed protein
-	-	-	23	-	gene:LPERR08G14420	LOC_Os08g36150	-	-	-	-	-	activator of 90 kDa heat shock protein ATPase homolog, putative, expressed
-	-	184	39	-	gene:LPERR09G13300	LOC_Os09g36080	-	-	-	-	-	cytochrome P450, putative, expressed
-	-	-	23	-	gene:LPERR11G06630	LOC_Os11g12420	-	-	-	-	-	serpin domain containing protein, putative, expressed
156	156	156	-	156	gene:LPERR01G08050	LOC_Os01g13120	-	-	-	-	-	aquaporin protein, putative, expressed
-	-	24	-	-	gene:LPERR01G15610	LOC_Os01g33360	-	-	-	-	-	DnaK family protein, putative, expressed
-	161	102	161	-	gene:LPERR01G19540	LOC_Os01g43020	-	-	-	-	-	CTP synthase, putative, expressed
-	155	155	114	-	gene:LPERR02G16210	LOC_Os02g34690	-	-	-	-	-	transmembrane 9 superfamily member, putative, expressed
-	-	-	24	-	gene:LPERR02G22580	LOC_Os02g45390	-	-	-	68	-	RING-H2 finger protein, putative, expressed
133	91	-	-	-	gene:LPERR03G35100	LOC_Os03g63440	-	-	-	-	-	frigida, putative, expressed
-	-	170	54	-	gene:LPERR04G22400	LOC_Os04g54410	-	-	-	-	-	expressed protein
112	-	-	-	112	gene:LPERR04G23680	LOC_Os04g56350	-	-	-	-	-	nucleolar protein,Nop52 containing protein, expressed
58	-	183	-	183	gene:LPERR04G25400	LOC_Os04g58410	-	-	-	-	191	smr domain containing protein, expressed
-	-	-	24	-	gene:LPERR05G00640	LOC_Os05g01830	-	-	-	-	-	expressed protein
24	-	-	-	-	gene:LPERR08G10650	LOC_Os08g28730	3	3	3	3	26	NAD dependent epimerase/dehydratase family protein, putative, expressed
-	24	-	-	-	gene:LPERR10G09980	LOC_Os10g33960	-	-	-	-	-	START domain containing protein, expressed
112	-	-	-	112	gene:LPERR11G04740	LOC_Os11g08330	-	-	-	-	-	POLD1 - Putative DNA polymerase delta catalytic subunit, expressed
24	-	-	-	-	gene:LPERR11G20420	LOC_Os11g47870	-	-	-	-	-	GRAS family transcription factor domain containing protein, expressed
24	-	-	-	-	gene:LPERR11G20420	LOC_Os11g47900	-	-	-	-	-	SCARECROW, putative, expressed
-	-	-	25	-	gene:LPERR01G17230	LOC_Os01g38990	-	-	-	-	-	mitochondrial carrier protein, putative, expressed
-	-	-	-	25	gene:LPERR01G19400	LOC_Os01g42780	-	-	-	-	-	cysteine proteinase EP-B 2 precursor, putative, expressed
-	-	-	25	-	gene:LPERR03G34730	LOC_Os03g62740	-	-	-	-	-	GDSL-like lipase/acylhydrolase, putative, expressed
-	25	-	-	-	gene:LPERR04G04100	LOC_Os04g21160	-	-	-	-	-	triacylglycerol lipase 1 precursor, putative, expressed
-	-	-	25	-	gene:LPERR04G20150	LOC_Os04g51780	-	-	-	-	-	expressed protein
-	-	-	25	-	gene:LPERR04G23510	LOC_Os04g56100	-	-	-	-	-	one cut domain family member 3, putative, expressed
191	-	117	-	117	gene:LPERR05G01000	LOC_Os05g02390	-	-	-	-	-	ZOS5-02 - C2H2 zinc finger protein, expressed
-	-	25	-	-	gene:LPERR05G08170	LOC_Os12g36220	-	-	-	-	-	inhibitor I family protein, putative, expressed
165	165	165	165	165	gene:LPERR06G06210	LOC_Os06g10570	-	-	-	-	-	expressed protein
-	-	25	-	-	gene:LPERR06G09910	LOC_Os06g17900	-	-	-	-	-	disease resistance protein RPM1, putative, expressed
-	25	-	-	-	gene:LPERR09G14420	LOC_Os09g37720	-	-	-	111	-	RNA recognition motif containing protein, expressed
-	-	25	-	-	gene:LPERR10G04620	LOC_Os10g20470	-	-	-	-	-	MATE efflux family protein, putative, expressed
25	-	-	-	-	gene:LPERR10G04730	LOC_Os10g21060	-	-	-	-	-	cytochrome P450, putative, expressed
-	-	-	26	-	gene:LPERR01G13820	LOC_Os08g20410	-	-	-	-	-	expressed protein
-	-	-	26	-	gene:LPERR01G21910	LOC_Os01g47540	-	-	-	-	-	NLI interacting factor-like phosphatase, putative, expressed
-	113	-	113	-	gene:LPERR02G25570	LOC_Os02g49840	-	-	-	-	-	OsMADS57 - MADS-box family gene with MIKCc type-box, expressed
-	-	26	-	-	gene:LPERR02G26930	LOC_Os02g51750	-	-	-	-	-	annexin, putative, expressed
113	-	-	-	113	gene:LPERR03G04580	LOC_Os03g07340	181	-	-	-	181	ribosomal L18p/L5e family protein, putative, expressed
194	194	50	194	194	gene:LPERR04G01030	LOC_Os04g05360	-	-	-	71	-	expressed protein
142	142	-	142	-	gene:LPERR04G02620	LOC_Os04g12480	50	50	50	-	50	pumilio-family RNA binding repeat containing protein, expressed
-	-	26	-	-	gene:LPERR04G07380	LOC_Os04g32010	-	-	-	-	-	thiamine pyrophosphate enzyme, C-terminal TPP binding domain containing protein, expressed
-	-	-	26	-	gene:LPERR06G07600	LOC_Os06g12410	-	-	-	57	-	GDSL-like lipase/acylhydrolase, putative, expressed
-	26	-	-	-	gene:LPERR06G17240	LOC_Os06g40620	113	113	113	-	113	SNF7 domain containing protein, putative, expressed
113	-	-	-	113	gene:LPERR08G05280	LOC_Os02g11830	-	-	-	-	-	coatomer subunit beta, putative, expressed
-	26	-	-	-	gene:LPERR12G13640	LOC_Os12g38320	-	44	-	-	-	expressed protein
-	-	-	27	-	gene:LPERR01G17290	LOC_Os01g39110	-	-	-	-	-	ZOS1-10 - C2H2 zinc finger protein, expressed
27	-	-	-	-	gene:LPERR01G28410	LOC_Os01g56890	-	-	-	-	-	expressed protein
-	-	-	27	-	gene:LPERR01G35790	LOC_Os01g68130	-	-	-	-	-	expressed protein
185	185	185	87	185	gene:LPERR02G03930	LOC_Os02g06410	-	-	-	-	-	CBS domain containing membrane protein, putative, expressed
-	27	-	-	-	gene:LPERR03G03080	LOC_Os03g04930	-	-	-	77	-	expressed protein
-	185	121	-	121	gene:LPERR04G14410	LOC_Os04g42580	-	-	-	-	-	carboxyvinyl-carboxyphosphonate phosphorylmutase, putative, expressed
-	-	-	27	-	gene:LPERR04G18930	LOC_Os04g49650	-	-	-	56	-	DUF581 domain containing protein, expressed
197	197	-	197	36	gene:LPERR05G08670	LOC_Os05g23470	-	-	-	-	-	AN1-like zinc finger domain containing protein, expressed
-	-	27	-	-	gene:LPERR08G12450	LOC_Os08g32890	-	-	-	-	-	disease resistance protein RPM1, putative, expressed
-	55	-	173	-	gene:LPERR01G12650	LOC_Os01g22920	-	-	-	-	-	gibberellin 2-beta-dioxygenase, putative, expressed
157	157	157	-	157	gene:LPERR01G36170	LOC_Os01g68700	-	-	-	-	-	BHLH transcription factor, putative, expressed
-	-	-	28	-	gene:LPERR02G01190	LOC_Os02g02640	-	-	-	-	-	NBS-LRR disease resistance protein, putative, expressed
-	-	28	-	-	gene:LPERR02G06820	LOC_Os02g10880	-	-	-	-	-	UDP-glucoronosyl and UDP-glucosyl transferase domain containing protein, expressed
-	-	-	28	-	gene:LPERR02G18360	LOC_Os02g38120	-	-	-	-	-	BTBN3 - Bric-a-Brac, Tramtrack, Broad Complex BTB domain with non-phototropic hypocotyl 3 NPH3 domain, expressed
-	81	-	147	-	gene:LPERR03G07770	LOC_Os03g11890	-	-	-	-	-	potyvirus VPg interacting protein, putative, expressed
-	-	-	28	-	gene:LPERR03G13460	LOC_Os03g20340	-	-	-	-	-	SNF1-related protein kinase regulatory subunit beta-1, putative, expressed
-	28	-	-	-	gene:LPERR04G24370	LOC_Os04g57180	177	-	-	32	-	flavonol synthase/flavanone 3-hydroxylase, putative, expressed
192	192	52	192	-	gene:LPERR04G25610	LOC_Os04g58760	-	-	-	-	-	membrane associated DUF588 domain containing protein, putative, expressed
-	28	-	-	-	gene:LPERR06G21840	LOC_Os06g48600	-	-	-	-	-	macrophage migration inhibitory factor, putative, expressed
-	-	-	28	-	gene:LPERR08G14400	LOC_Os08g36110	-	-	-	60	-	ZOS8-06 - C2H2 zinc finger protein, expressed
-	-	28	-	-	gene:LPERR08G14690	LOC_Os03g20880	-	-	-	-	-	pyruvate kinase, putative, expressed
-	159	100	170	-	gene:LPERR01G01770	LOC_Os01g03730	-	-	-	-	-	nuclease PA3, putative, expressed
-	-	-	29	-	gene:LPERR02G05910	LOC_Os02g09630	-	-	-	-	-	GA20292-PA, putative, expressed
-	-	29	-	-	gene:LPERR03G08540	LOC_Os03g13070	-	-	-	-	-	thaumatin family domain containing protein, expressed
-	29	-	-	-	gene:LPERR04G10300	LOC_Os04g35840	-	-	-	-	-	T-complex protein 11, putative, expressed
-	29	-	-	-	gene:LPERR05G05370	LOC_Os08g10320	-	-	-	-	-	SHR5-receptor-like kinase, putative, expressed
-	-	-	29	-	gene:LPERR06G08620	LOC_Os06g14370	-	-	-	-	-	caleosin related protein, putative, expressed
-	-	-	29	-	gene:LPERR06G17960	LOC_Os06g42030	-	-	-	-	-	potassium transporter, putative, expressed
-	41	188	-	-	gene:LPERR06G23850	LOC_Os06g51520	-	-	-	-	-	lysine ketoglutarate reductase trans-splicing related 1, putative, expressed
-	181	67	181	-	gene:LPERR08G08030	LOC_Os08g18970	-	-	-	-	-	pectate lyase family protein, expressed
78	-	-	151	-	gene:LPERR08G10160	LOC_Os08g27070	-	-	-	-	-	co-chaperone protein SBA1, putative, expressed
-	-	29	-	-	gene:LPERR11G01350	LOC_Os11g03460	-	-	-	-	-	Mad3/BUB1 homology region 1 domain containing protein, expressed
-	-	29	-	-	gene:LPERR11G09420	LOC_Os11g22350	-	-	-	-	-	white-brown complex homolog protein, putative, expressed
-	-	-	29	-	gene:LPERR12G03090	LOC_Os12g05690	-	-	-	-	-	expressed protein
-	-	30	-	-	gene:LPERR01G12880	LOC_Os01g23680	-	-	-	-	-	rossmann fold nucleotide-binding protein involved in DNA uptake, putative, expressed
115	-	-	-	115	gene:LPERR02G30090	LOC_Os02g56170	-	-	-	-	-	inositol-1-monophosphatase, putative, expressed
-	-	-	30	-	gene:LPERR03G00550	LOC_Os03g01700	-	-	-	-	-	expressed protein
-	115	115	-	-	gene:LPERR03G14320	LOC_Os03g21740	-	-	-	-	-	valyl-tRNA synthetase, putative, expressed
30	-	-	-	-	gene:LPERR04G13300	LOC_Os01g71250	-	-	-	-	-	expressed protein
-	93	137	-	-	gene:LPERR06G14660	LOC_Os07g23520	-	-	-	-	-	expressed protein
-	-	-	30	-	gene:LPERR06G18210	LOC_Os06g42754	-	-	-	-	-	expressed protein
30	-	-	-	-	gene:LPERR09G08300	LOC_Os09g26880	-	-	-	-	-	aldehyde dehydrogenase, putative, expressed
-	30	-	-	-	gene:LPERR10G10670	LOC_Os10g35050	178	178	-	178	-	aquaporin protein, putative, expressed
-	30	-	-	-	gene:LPERR11G11520	LOC_Os11g31100	-	-	-	-	-	gibberellin response modulator protein, putative, expressed
-	-	-	31	-	gene:LPERR01G00050	LOC_Os01g01060	-	-	-	-	-	40S ribosomal protein S5, putative, expressed
31	-	-	-	-	gene:LPERR01G11480	LOC_Os01g19330	-	-	-	-	-	MYB family transcription factor, putative, expressed
-	-	-	31	-	gene:LPERR01G16810	LOC_Os01g37690	-	-	-	-	-	sodium/calcium exchanger protein, putative, expressed
-	31	-	-	-	gene:LPERR02G22630	LOC_Os02g45460	-	-	-	-	-	expressed protein
-	-	-	31	-	gene:LPERR02G23760	LOC_Os02g47350	-	-	-	-	-	oxidoreductase, short chain dehydrogenase/reductase family, putative, expressed
31	-	-	-	-	gene:LPERR05G09660	LOC_Os05g27090	-	-	-	-	-	basic helix-loop-helix domain containing protein, expressed
-	-	31	-	-	gene:LPERR06G23450	LOC_Os06g51100	-	-	-	-	-	transmembrane protein, putative, expressed
-	-	31	-	-	gene:LPERR09G01880	LOC_Os09g08660	-	-	-	-	-	4-nitrophenylphosphatase, putative, expressed
-	-	171	-	60	gene:LPERR11G07000	LOC_Os11g13710	-	-	-	-	-	expressed protein
32	-	-	-	-	gene:LPERR02G03640	LOC_Os02g05920	-	-	-	-	-	phytosulfokine receptor precursor, putative, expressed
-	-	32	-	-	gene:LPERR02G05340	LOC_Os02g08364	-	-	-	-	63	protein phosphatase 2C, putative, expressed
-	-	-	-	32	gene:LPERR02G26280	LOC_Os02g50830	-	-	-	-	-	expressed protein
116	-	-	-	116	gene:LPERR02G30100	LOC_Os02g56180	-	-	-	-	-	dehydrogenase, putative, expressed
116	-	-	-	116	gene:LPERR04G23670	LOC_Os04g56320	-	-	-	-	-	AAA-type ATPase family protein, putative, expressed
-	-	32	-	-	gene:LPERR04G25180	LOC_Os04g58120	-	-	-	-	-	CRP2 - Cysteine-rich family protein precursor, expressed
-	-	-	32	-	gene:LPERR05G08570	LOC_Os05g23620	34	34	34	-	34	cytochrome c1-1, heme protein, mitochondrial precursor, putative, expressed
-	116	-	116	-	gene:LPERR06G05380	LOC_Os06g09180	-	-	-	-	-	OsMKK5 - putative MAPKK based on amino acid sequence homology, expressed
-	-	-	32	-	gene:LPERR07G17330	LOC_Os07g39310	-	-	-	-	-	ZOS7-06 - C2H2 zinc finger protein, expressed
192	-	120	-	120	gene:LPERR07G22610	LOC_Os07g47360	-	-	-	-	-	CW-type Zinc Finger, putative, expressed
-	-	-	32	-	gene:LPERR10G12640	LOC_Os10g38590	-	-	-	-	-	glutathione S-transferase, N-terminal domain containing protein, expressed
-	-	-	32	-	gene:LPERR10G12640	LOC_Os10g38730	-	-	-	-	-	glutathione S-transferase, putative, expressed
-	-	-	32	-	gene:LPERR10G12640	LOC_Os10g38780	-	-	-	-	-	glutathione S-transferase, putative, expressed
-	-	-	32	-	gene:LPERR10G12640	LOC_Os10g38720	-	-	-	-	-	glutathione S-transferase, putative, expressed
158	158	158	-	158	gene:LPERR12G06300	LOC_Os11g35370	-	-	-	-	-	expressed protein
-	160	101	172	-	gene:LPERR01G01760	LOC_Os01g03740	-	-	-	-	-	nuclease PA3, putative, expressed
-	-	33	-	-	gene:LPERR01G12940	LOC_Os01g23810	-	-	-	-	-	expressed protein
-	-	-	33	-	gene:LPERR01G16880	LOC_Os01g37810	77	-	-	-	77	expressed protein
33	-	-	-	-	gene:LPERR02G31090	LOC_Os05g46430	-	-	-	-	-	60S ribosomal protein L28-1, putative, expressed
-	-	192	49	192	gene:LPERR03G35470	LOC_Os03g63900	-	-	-	-	-	1-aminocyclopropane-1-carboxylate oxidase 2, putative, expressed
-	-	-	33	-	gene:LPERR06G05010	LOC_Os06g08530	-	-	-	-	-	ubiquitin carboxyl-terminal hydrolase domain containing protein, expressed
33	-	-	-	-	gene:LPERR12G16340	LOC_Os12g43100	-	-	-	-	-	deoxyhypusine hydroxylase, putative, expressed
196	196	196	-	46	gene:LPERR01G16500	LOC_Os01g36840	-	-	-	-	-	ATP-binding region, ATPase-like domain containing protein, expressed
-	117	-	117	-	gene:LPERR01G27880	LOC_Os01g56320	-	-	-	-	-	OsSub4 - Putative Subtilisin homologue, expressed
-	-	34	-	-	gene:LPERR02G28700	LOC_Os02g54090	-	-	-	-	-	expressed protein
-	175	-	59	-	gene:LPERR02G29460	LOC_Os02g55250	-	-	-	-	-	BHLH transcription factor, putative, expressed
-	-	126	108	-	gene:LPERR03G06130	LOC_Os03g09820	-	-	-	-	-	transcription initiation factor IIB, putative, expressed
-	58	-	176	-	gene:LPERR04G17560	LOC_Os04g47270	-	-	-	-	-	amine oxidase, putative, expressed
-	117	-	117	-	gene:LPERR05G05390	LOC_Os05g11010	-	-	-	-	-	harpin-induced protein 1 domain containing protein, expressed
-	34	-	-	-	gene:LPERR05G18310	LOC_Os05g43610	-	-	-	-	-	ATBARD1/BARD1, putative, expressed
-	-	34	-	-	gene:LPERR05G19700	LOC_Os05g45770	-	-	-	-	-	Divergent PAP2 family domain containing protein, expressed
-	117	117	-	-	gene:LPERR09G02260	LOC_Os04g22290	-	-	-	-	-	expressed protein
-	-	-	34	-	gene:LPERR09G08450	LOC_Os09g27070	-	-	-	-	-	E2F-related protein, putative, expressed
-	-	-	34	-	gene:LPERR10G13600	LOC_Os10g40040	-	-	-	-	-	expressed protein
-	-	-	34	-	gene:LPERR11G04650	LOC_Os11g08090	-	-	-	-	-	expressed protein
-	-	34	-	-	gene:LPERR12G09270	LOC_Os12g27070	-	-	-	-	-	heat shock protein DnaJ, putative, expressed
35	-	-	-	-	gene:LPERR01G02880	LOC_Os01g05800	17	95	-	62	-	inner membrane protein, putative, expressed
35	-	-	-	-	gene:LPERR01G22990	LOC_Os01g49200	-	-	-	-	-	microtubule associated protein, putative, expressed
-	-	-	35	-	gene:LPERR02G29590	LOC_Os08g19370	-	-	-	-	-	expressed protein
-	88	-	147	-	gene:LPERR03G07240	LOC_Os03g11190	-	-	-	-	-	expressed protein
167	167	167	167	167	gene:LPERR03G10650	LOC_Os03g16290	-	-	-	-	-	fringe-related protein, putative, expressed
-	-	-	35	-	gene:LPERR04G15820	LOC_Os04g44750	-	-	-	-	-	transporter family protein, putative, expressed
-	-	-	-	35	gene:LPERR04G21600	LOC_Os04g53440	-	-	-	-	-	RNA recognition motif containing protein, putative, expressed
35	-	-	-	-	gene:LPERR04G25880	LOC_Os04g59140	-	-	-	-	-	expressed protein
-	35	-	-	-	gene:LPERR05G03650	LOC_Os05g06480	-	-	-	-	-	inorganic H+ pyrophosphatase, putative, expressed
-	-	35	-	-	gene:LPERR05G19690	LOC_Os05g45760	-	-	-	-	-	EMB1796, putative, expressed
-	-	-	35	-	gene:LPERR06G09850	LOC_Os06g17880	-	-	-	-	-	NBS-LRR disease resistance protein, putative, expressed
145	145	-	145	-	gene:LPERR06G11040	LOC_Os06g21330	-	-	-	-	-	ABB1 - Ankyrin repeat region with 2 Bric-a-Brac, Tramtrack, Broad Complex BTB domains, expressed
159	159	159	-	159	gene:LPERR01G06700	LOC_Os01g11260	-	-	-	-	-	phospho-N-acetylmuramoyl-pentapeptide-transferase, putative, expressed
159	159	-	159	159	gene:LPERR01G27400	LOC_Os01g55780	-	-	-	-	-	glycerophosphoryl diester phosphodiesterase family protein, putative, expressed
-	-	-	36	-	gene:LPERR01G38510	LOC_Os01g72430	-	-	-	-	-	NADPH quinone oxidoreductase, putative, expressed
-	-	-	36	-	gene:LPERR02G06310	LOC_Os02g10200	-	-	-	-	-	zinc finger A20 and AN1 domain-containing stress-associated protein, putative, expressed
-	36	-	-	-	gene:LPERR02G10470	LOC_Os02g18410	-	-	-	-	-	salt stress root protein RS1, putative, expressed
-	-	-	36	-	gene:LPERR02G18660	LOC_Os02g38810	-	111	-	189	-	26S proteasome non-ATPase regulatory subunit 6, putative, expressed
-	-	36	-	-	gene:LPERR02G23300	LOC_Os02g46610	-	-	-	-	-	zinc-binding protein, putative, expressed
159	159	159	-	159	gene:LPERR02G29780	LOC_Os02g55610	-	-	-	-	-	serine-rich protein, putative, expressed
72	-	-	164	-	gene:LPERR04G04460	LOC_Os04g23180	-	-	-	-	-	cation efflux family protein, putative, expressed
159	159	159	-	159	gene:LPERR07G08210	LOC_Os07g16130	-	-	-	-	-	acetyltransferase, GNAT family, putative, expressed
36	-	-	-	-	gene:LPERR07G23130	LOC_Os07g48100	-	-	-	-	-	CAMK_KIN1/SNF1/Nim1_like.31 - CAMK includes calcium/calmodulin depedent protein kinases, expressed
118	-	-	-	118	gene:LPERR08G10380	LOC_Os08g28170	145	-	-	-	-	nucleobase-ascorbate transporter, putative, expressed
-	36	-	-	-	gene:LPERR11G13100	LOC_Os03g59100	-	-	-	-	-	pheophorbide a oxygenase, chloroplast precursor, putative, expressed
-	-	-	-	37	gene:LPERR01G16090	LOC_Os01g34880	-	-	-	-	-	callose synthase, putative, expressed
-	-	-	37	-	gene:LPERR01G27670	LOC_Os01g56130	-	-	-	-	-	CSLC1 - cellulose synthase-like family C, expressed
-	-	37	-	-	gene:LPERR02G09540	LOC_Os02g16270	-	-	-	-	-	xa1, putative, expressed
-	-	37	-	-	gene:LPERR02G09540	LOC_Os02g16060	-	-	-	-	-	RGA-1, putative, expressed
-	-	37	-	-	gene:LPERR03G16460	LOC_Os03g25750	-	-	-	-	-	SNARE associated Golgi protein, putative, expressed
-	-	-	37	-	gene:LPERR04G00460	LOC_Os04g02690	-	-	-	-	-	pattern formation protein EMB30, putative, expressed
37	-	-	-	-	gene:LPERR04G17000	LOC_Os02g44080	-	-	-	-	-	aquaporin protein, putative, expressed
37	-	-	-	-	gene:LPERR04G25100	LOC_Os04g58020	-	-	-	-	-	MYB_Al protein, putative, expressed
-	-	-	37	-	gene:LPERR06G21950	LOC_Os06g48720	-	-	-	-	-	cadmium/zinc-transporting ATPase 4, putative, expressed
-	-	-	37	-	gene:LPERR08G17620	LOC_Os08g41000	-	-	-	-	-	extracellular ligand-gated ion channel, putative, expressed
-	-	-	37	-	gene:LPERR09G10500	LOC_Os09g30478	-	-	-	-	-	expressed protein
37	-	-	-	-	gene:LPERR12G00240	LOC_Os11g01300	-	-	-	-	-	protein transport protein Sec61 subunit beta, putative, expressed
119	-	-	-	119	gene:LPERR01G34530	LOC_Os01g66670	-	-	-	-	-	expressed protein
-	-	-	-	38	gene:LPERR02G19470	LOC_Os02g39930	-	-	-	-	-	OsTIL-1 Temperature-induced lipocalin-1, expressed
-	-	38	-	-	gene:LPERR02G30930	LOC_Os02g57390	-	-	-	-	-	pumilio-family RNA binding protein, putative, expressed
-	-	38	-	-	gene:LPERR04G02840	LOC_Os04g13150	-	-	-	-	-	OsFBX125 - F-box domain containing protein, expressed
38	-	-	-	-	gene:LPERR05G16510	LOC_Os05g40610	-	-	-	-	-	OsFBDUF25 - F-box and DUF domain containing protein, expressed
38	-	-	-	-	gene:LPERR05G17270	LOC_Os05g41440	-	-	-	-	-	cytochrome P450, putative, expressed
-	-	-	-	38	gene:LPERR07G11620	LOC_Os07g28790	-	-	-	-	-	PAP fibrillin family domain containing protein, expressed
38	-	-	-	-	gene:LPERR07G17510	LOC_Os07g39530	-	-	-	-	-	BTBN16 - Bric-a-Brac, Tramtrack, Broad Complex BTB domain with non-phototropic hypocotyl 3 NPH3 domain, expressed
-	119	119	-	-	gene:LPERR07G19050	LOC_Os07g42140	-	-	-	-	-	hydrolase protein, putative, expressed
-	-	-	38	-	gene:LPERR08G17630	LOC_Os08g41010	-	-	-	-	-	zinc finger family protein, putative, expressed
119	-	-	-	119	gene:LPERR12G10040	LOC_Os12g29710	-	-	-	-	-	NBS-LRR disease resistance protein, putative, expressed
-	-	39	-	-	gene:LPERR03G26870	LOC_Os03g51140	-	-	-	-	-	HEAT repeat family protein, putative, expressed
-	-	114	-	125	gene:LPERR05G21240	LOC_Os05g48640	-	-	-	-	-	ATROPGEF7/ROPGEF7, putative, expressed
-	-	-	39	-	gene:LPERR06G03830	LOC_Os06g06790	-	80	-	-	-	OsPDIL1-5 protein disulfide isomerase PDIL1-5, expressed
-	-	-	39	-	gene:LPERR07G04440	LOC_Os07g08180	-	-	-	-	-	PPR repeat containing protein, expressed
39	-	-	-	-	gene:LPERR07G15680	LOC_Os07g36810	-	-	-	-	-	expressed protein
-	71	168	-	-	gene:LPERR08G02040	LOC_Os05g28940	-	-	-	-	-	GTP-binding protein, putative, expressed
-	-	-	39	-	gene:LPERR10G10490	LOC_Os10g34760	-	-	-	-	-	RIPER3 - Ripening-related family protein precursor, putative, expressed
-	167	105	167	-	gene:LPERR11G12330	LOC_Os11g32610	-	-	-	-	-	chalcone and stilbene synthases, putative, expressed
170	-	-	99	170	gene:LPERR11G16870	LOC_Os11g41560	-	-	-	-	-	OsFBX427 - F-box domain containing protein, expressed
-	59	-	180	-	gene:LPERR12G04770	LOC_Os12g08790	-	-	-	-	-	TPR domain protein, putative, expressed
40	-	-	-	-	gene:LPERR01G00990	LOC_Os01g02560	-	-	-	-	-	Ser/Thr receptor-like kinase, putative, expressed
-	120	-	120	-	gene:LPERR01G05670	LOC_Os01g09740	-	-	-	-	-	F-box/LRR-repeat protein, putative, expressed
-	-	120	-	120	gene:LPERR01G09310	LOC_Os01g15110	-	-	-	-	-	syntaxin, putative, expressed
40	-	-	-	-	gene:LPERR01G10450	LOC_Os01g16920	-	-	-	-	-	embryonic protein DC-8, putative, expressed
168	168	168	168	168	gene:LPERR01G20000	LOC_Os01g43520	-	-	-	-	-	neutral ceramidase precursor, putative, expressed
-	-	-	40	-	gene:LPERR02G13380	LOC_Os09g32410	-	-	-	-	-	OsFBX333 - F-box domain containing protein, expressed
160	160	160	-	160	gene:LPERR02G24720	LOC_Os02g48650	-	-	-	-	-	acetyltransferase, GNAT family, putative, expressed
-	40	-	-	-	gene:LPERR03G10240	LOC_Os03g15710	-	-	-	-	-	strictosidine synthase, putative, expressed
-	-	-	40	-	gene:LPERR03G10420	LOC_Os03g15930	-	-	-	-	-	OTU-like cysteine protease family protein, putative, expressed
-	-	-	-	40	gene:LPERR04G13960	LOC_Os04g41950	-	-	-	-	-	calcium-binding mitochondrial protein anon-60Da, putative, expressed
-	-	185	55	-	gene:LPERR04G22290	LOC_Os04g54300	-	-	-	-	-	wound induced protein, putative, expressed
-	-	40	-	-	gene:LPERR05G23610	LOC_Os05g51540	-	-	-	-	-	expressed protein
-	120	120	-	-	gene:LPERR07G06430	LOC_Os07g12330	-	-	-	-	-	tryptophan/tyrosine permease family protein, putative, expressed
-	120	-	120	-	gene:LPERR07G20360	LOC_Os07g44040	-	-	-	-	-	ras-related protein, putative, expressed
-	-	-	40	-	gene:LPERR11G16200	LOC_Os11g40210	-	-	-	-	-	remorin C-terminal domain containing protein, putative, expressed
-	-	-	41	-	gene:LPERR02G00080	LOC_Os10g10334	-	-	-	-	-	expressed protein
-	-	-	-	41	gene:LPERR03G05830	LOC_Os03g08960	-	-	-	112	-	homeobox associated leucine zipper, putative, expressed
-	-	-	41	-	gene:LPERR03G10410	LOC_Os03g31550	-	-	-	-	-	aldehyde oxidase, putative, expressed
-	-	-	41	-	gene:LPERR06G03670	LOC_Os12g07030	-	-	-	-	-	expressed protein
-	-	41	-	-	gene:LPERR06G18190	LOC_Os06g42730	-	-	-	-	-	OsPOP14 - Putative Prolyl Oligopeptidase homologue, expressed
-	-	41	-	-	gene:LPERR07G08030	LOC_Os07g08430	-	-	-	-	-	indole-3-glycerol phosphate lyase, chloroplast precursor, putative, expressed
-	-	41	-	-	gene:LPERR08G15560	LOC_Os08g38010	-	-	-	-	-	expressed protein
188	188	188	89	188	gene:LPERR11G15360	LOC_Os11g38810	-	-	-	-	-	mannose-6-phosphate isomerase, putative, expressed
42	-	-	-	-	gene:LPERR02G00330	LOC_Os02g01326	-	-	-	-	-	auxin-induced protein 5NG4, putative, expressed
-	-	-	42	-	gene:LPERR03G30830	LOC_Os03g57140	-	-	-	-	-	GLTP domain containing protein, putative, expressed
42	-	-	-	-	gene:LPERR05G04510	LOC_Os05g08414	-	-	-	-	-	expressed protein
-	-	-	42	-	gene:LPERR05G15170	LOC_Os05g38570	-	-	-	-	-	riboflavin biosynthesis protein ribAB, chloroplast precursor, putative, expressed
-	-	-	42	-	gene:LPERR06G19580	LOC_Os06g45000	-	-	-	-	-	ubiquitin-conjugating enzyme, putative, expressed
-	-	-	-	42	gene:LPERR08G09530	LOC_Os08g25140	-	-	-	-	-	ethanol tolerance protein GEKO1, putative, expressed
42	-	-	-	-	gene:LPERR08G10820	LOC_Os08g29124	-	-	-	-	-	expressed protein
-	-	42	-	-	gene:LPERR09G06550	LOC_Os09g23570	-	-	-	-	-	inactive receptor kinase At2g26730 precursor, putative, expressed
-	121	121	-	-	gene:LPERR10G09610	LOC_Os10g33620	-	-	-	-	-	ubiquitin family protein, putative, expressed
-	-	42	-	-	gene:LPERR11G12320	LOC_Os11g19790	-	-	-	-	-	O-methyltransferase, putative, expressed
-	-	43	-	-	gene:LPERR01G03750	LOC_Os01g07110	-	-	-	-	-	BRCA2 repeat family protein, expressed
-	-	-	43	-	gene:LPERR01G21140	LOC_Os01g46080	-	-	-	-	-	GDSL-like lipase/acylhydrolase, putative, expressed
-	-	-	43	-	gene:LPERR01G22800	LOC_Os01g48900	-	-	163	-	163	dynamin-related protein 1A, putative, expressed
-	-	-	43	-	gene:LPERR01G22800	LOC_Os05g48240	-	-	-	-	-	dynamin family protein, putative, expressed
-	-	43	-	-	gene:LPERR01G35070	LOC_Os01g67330	-	-	-	-	-	nucleotide-sugar transporter family protein, putative, expressed
-	-	-	-	43	gene:LPERR02G17910	LOC_Os02g37130	-	-	-	-	-	expressed protein
-	-	-	43	-	gene:LPERR03G31640	LOC_Os03g58330	112	-	-	-	-	BHLH transcription factor, putative, expressed
-	43	-	-	-	gene:LPERR04G00200	LOC_Os04g01590	-	-	-	-	-	arginase, putative, expressed
-	43	-	-	-	gene:LPERR04G00200	LOC_Os04g01600	-	-	-	-	-	erythronate-4-phosphate dehydrogenase domain containing protein, expressed
-	43	-	-	-	gene:LPERR04G00200	LOC_Os04g01674	-	-	-	-	-	erythronate-4-phosphate dehydrogenase domain containing protein, expressed
85	-	179	-	179	gene:LPERR06G23500	LOC_Os06g51150	-	-	-	-	-	catalase isozyme B, putative, expressed
-	-	-	43	-	gene:LPERR07G07610	LOC_Os07g14590	-	-	-	-	-	hydrolase, putative, expressed
-	43	-	-	-	gene:LPERR08G02920	LOC_Os07g16760	-	-	-	-	-	expressed protein
-	-	-	43	-	gene:LPERR08G04600	LOC_Os08g08110	-	-	-	-	-	diacylglycerol kinase, putative, expressed
-	-	-	43	-	gene:LPERR09G10520	LOC_Os09g30486	-	-	-	42	-	fasciclin domain containing protein, expressed
43	-	-	-	-	gene:LPERR12G05090	LOC_Os12g09640	-	-	-	-	-	protein phosphatase 2C, putative, expressed
161	161	161	-	161	gene:LPERR01G08120	LOC_Os01g13000	-	-	-	-	-	ethylene-responsive protein related, putative, expressed
-	122	-	122	-	gene:LPERR01G14650	LOC_Os01g28790	-	-	-	-	-	PRAS-rich protein, putative, expressed
-	-	-	44	-	gene:LPERR02G21020	LOC_Os02g42990	-	-	-	18	-	OsSAUR11 - Auxin-responsive SAUR gene family member, expressed
-	-	-	44	-	gene:LPERR03G01180	LOC_Os03g02460	-	-	-	-	-	retinol dehydrogenase, putative, expressed
-	122	122	-	-	gene:LPERR03G35020	LOC_Os03g63370	-	-	-	-	-	CRAL/TRIO domain containing protein, expressed
122	-	-	-	122	gene:LPERR04G24560	LOC_Os04g57480	-	-	-	-	-	OTU-like cysteine protease family protein, putative, expressed
-	146	98	-	-	gene:LPERR05G20150	LOC_Os05g46340	-	-	-	-	-	expressed protein
-	44	-	-	-	gene:LPERR05G22090	LOC_Os05g49650	-	-	-	-	-	expressed protein
-	-	-	44	-	gene:LPERR06G15410	LOC_Os06g36800	-	-	-	-	-	O-acyltransferase, putative, expressed
-	-	-	-	44	gene:LPERR06G17120	LOC_Os06g40360	-	-	-	-	-	OsFBL30 - F-box domain and LRR containing protein, expressed
-	-	-	-	44	gene:LPERR06G18420	LOC_Os06g43170	-	-	-	-	-	transposon protein, putative, unclassified, expressed
71	-	173	-	-	gene:LPERR07G07900	LOC_Os07g15500	-	-	-	-	-	expressed protein
-	-	-	44	-	gene:LPERR07G16840	LOC_Os07g38490	-	-	69	-	69	GDP-fucose protein-O-fucosyltransferase 2, putative, expressed
122	-	-	-	122	gene:LPERR08G14440	LOC_Os08g36220	-	-	-	-	-	homeobox associated leucine zipper, putative, expressed
161	161	161	-	161	gene:LPERR10G02730	LOC_Os10g08840	-	-	-	-	-	hydrolase, alpha/beta fold family domain containing protein, expressed
75	-	-	169	-	gene:LPERR10G13960	LOC_Os10g40600	-	-	-	-	-	peptide transporter PTR2, putative, expressed
-	-	44	-	-	gene:LPERR11G14130	LOC_Os11g36390	-	163	-	-	-	RFC1 - Putative clamp loader of PCNA, replication factor C subunit 1, expressed
44	-	-	-	-	gene:LPERR11G14760	LOC_Os11g37520	92	-	-	-	92	BTBT3 - Bric-a-Brac, Tramtrack, Broad Complex BTB domain with tetratricopeptide repeats, expressed
-	-	-	45	-	gene:LPERR01G02300	LOC_Os01g04650	-	-	-	-	-	PB1 domain containing protein, expressed
-	-	-	-	45	gene:LPERR01G02750	LOC_Os01g05470	57	-	-	164	136	transcription factor X1, putative, expressed
-	-	45	-	-	gene:LPERR01G03760	LOC_Os01g07120	-	-	-	-	-	AP2 domain containing protein, expressed
45	-	-	-	-	gene:LPERR01G16940	LOC_Os01g37870	-	181	-	34	-	PPR repeat domain containing protein, putative, expressed
-	-	-	45	-	gene:LPERR03G03250	LOC_Os03g05200	-	-	-	-	-	DENN domain containing protein, expressed
-	-	-	-	45	gene:LPERR03G04420	LOC_Os03g07150	-	-	-	-	-	OsPP2Ac-5 - Phosphatase 2A isoform 5 belonging to family 2, expressed
-	45	-	-	-	gene:LPERR05G11800	LOC_Os11g03650	-	-	-	-	-	mla1, putative, expressed
-	45	-	-	-	gene:LPERR05G16530	LOC_Os05g40590	55	55	55	-	55	expressed protein
-	-	142	-	103	gene:LPERR07G06530	LOC_Os07g12510	-	-	-	-	-	AP2 domain containing protein, expressed
-	-	-	45	-	gene:LPERR11G11830	LOC_Os11g31900	-	-	-	-	-	acyl carrier protein, putative, expressed
-	-	45	-	-	gene:LPERR12G03880	LOC_Os12g07190	-	-	-	-	-	CBS domain-containing protein, putative, expressed
-	-	46	-	-	gene:LPERR02G00360	LOC_Os04g38430	-	-	-	-	-	nodulin, putative, expressed
46	-	-	-	-	gene:LPERR03G08010	LOC_Os03g12290	-	-	-	-	-	glutamine synthetase, catalytic domain containing protein, expressed
-	123	-	123	-	gene:LPERR03G09100	LOC_Os03g13950	-	-	-	-	-	actin-depolymerizing factor, putative, expressed
171	-	-	75	-	gene:LPERR03G09420	LOC_Os03g14500	-	-	-	-	-	expressed protein
123	-	-	-	123	gene:LPERR04G24570	LOC_Os04g57490	-	-	-	-	-	cysteine protease, putative, expressed
-	-	-	46	-	gene:LPERR05G19850	LOC_Os05g45930	-	127	-	96	-	IQ calmodulin-binding motif family protein, putative, expressed
-	-	46	-	-	gene:LPERR06G08880	LOC_Os06g14740	-	-	-	-	-	NAD binding domain of 6-phosphogluconate dehydrogenase containing protein, expressed
-	-	-	-	46	gene:LPERR07G08970	LOC_Os07g18670	-	-	-	-	-	expressed protein
-	-	-	46	-	gene:LPERR09G00060	LOC_Os09g04890	-	-	-	-	-	histone-lysine N-methyltransferase, H3 lysine-4 specific ATX1, putative, expressed
-	-	-	46	-	gene:LPERR10G08830	LOC_Os10g31810	-	-	-	-	-	expressed protein
-	46	-	-	-	gene:LPERR11G15700	LOC_Os11g39310	-	-	-	-	-	NB-ARC domain containing protein, expressed
-	-	-	-	47	gene:LPERR01G00130	LOC_Os01g01280	-	-	-	-	-	expressed protein
-	-	47	-	-	gene:LPERR01G00370	LOC_Os01g01660	-	-	-	-	-	isoflavone reductase, putative, expressed
47	-	-	-	-	gene:LPERR01G20430	LOC_Os01g44330	79	-	-	-	-	laccase precursor protein, putative, expressed
-	170	107	170	-	gene:LPERR01G23260	LOC_Os01g49600	-	-	-	-	-	expressed protein
-	-	47	-	-	gene:LPERR02G02070	LOC_Os02g03600	-	104	-	-	-	dnaJ domain containing protein, expressed
-	-	-	47	-	gene:LPERR03G08860	LOC_Os03g13540	-	-	-	-	-	Ser/Thr protein phosphatase family protein, putative, expressed
-	-	-	47	-	gene:LPERR03G34800	LOC_Os03g62850	-	-	-	-	-	AMP-binding enzyme, putative, expressed
47	-	-	-	-	gene:LPERR05G02690	LOC_Os08g23440	29	29	29	29	29	amino acid permease family protein, putative, expressed
-	47	-	-	-	gene:LPERR05G19340	LOC_Os05g45210	-	-	-	-	-	respiratory burst oxidase, putative, expressed
-	-	-	47	-	gene:LPERR06G05150	LOC_Os06g08640	-	-	-	-	-	transferase family protein, putative, expressed
47	-	-	-	-	gene:LPERR06G11660	LOC_Os06g46730	87	87	87	-	87	expressed protein
-	-	124	-	124	gene:LPERR01G04710	LOC_Os01g08200	125	-	-	-	125	ubiquitin carboxyl-terminal hydrolase 14, putative, expressed
162	162	162	-	162	gene:LPERR01G12140	LOC_Os01g21420	-	-	-	-	-	pre-mRNA-splicing factor SF2, putative, expressed
-	-	-	48	-	gene:LPERR01G12460	LOC_Os01g22430	12	12	12	-	12	OsFBDUF3 - F-box and DUF domain containing protein, expressed
-	48	-	-	-	gene:LPERR02G11440	LOC_Os02g20394	-	-	-	-	-	dnaJ domain containing protein, expressed
-	-	-	-	48	gene:LPERR02G25800	LOC_Os02g50130	-	-	-	-	-	hydrolase, NUDIX family, domain containing protein, expressed
48	-	-	-	-	gene:LPERR03G06320	LOC_Os03g09980	-	-	-	-	-	sulfate transporter, putative, expressed
-	-	-	48	-	gene:LPERR03G18900	LOC_Os03g31310	-	-	-	-	-	circadian clock coupling factor-related, putative, expressed
-	-	-	48	-	gene:LPERR03G27910	LOC_Os03g52670	-	150	-	150	-	GRAM domain containing protein, expressed
-	-	48	-	-	gene:LPERR04G04540	LOC_Os04g23720	-	-	-	-	-	lectin protein kinase family protein, putative, expressed
162	162	162	-	162	gene:LPERR05G12350	LOC_Os05g33030	-	-	-	-	-	kinesin motor domain containing protein, putative, expressed
-	-	48	-	-	gene:LPERR08G02490	LOC_Os08g04420	-	-	-	69	-	tyrosine protein kinase domain containing protein, putative, expressed
-	-	124	-	124	gene:LPERR08G14620	LOC_Os09g28060	-	-	-	-	-	MORN repeat domain containing protein, expressed
[truncated: 2,056 more rows]
